# Supplementary material for: Estimates of the Mutation Rate per Year Can Explain Why the Molecular Clock Depends on Generation Time
Source: Mol Biol Evol. 2025 Mar 25;42(4):msaf069. doi: 10.1093/molbev/msaf069 (PMC11969216; doi:10.1093/molbev/msaf069)
Supplement: msaf069_Supplementary_Data [file msaf069_supplementary_data.zip › supplementary_tables.xlsx]

## Sheet: STable1
species	mutation_rate_per_gen	mean_mutation_rate	mutation_rate_ref	link								Mutation rate estimate compiled by Wang & Obbard (2023)
Acanthaster cf. solaris	9.13e-09	9.13e-09	Popovic, I., Bergeron, L., Bozec, Y. M., Waldvogel, A. M., Howitt, S. M., Damjanovic, K., ... & Riginos, C. (2023). High germline mutation rates but not extreme population size outbreaks influence genetic diversity in crown-of-thorns sea stars. bioRxiv, 2023-06.	https://journals.plos.org/plosgenetics/article?id=10.1371/journal.pgen.1011129								Mutation rate estimate from recent literature search
Acrocephalus arundinaceus	7.16e-09	7.16e-09	Hongkai Zhang, Max Lundberg, Maja Tarka, Dennis Hasselquist, Bengt Hansson, Evidence of Site-Specific and Male-Biased Germline Mutation Rate in a Wild Songbird, Genome Biology and Evolution, Volume 15, Issue 11, November 2023, evad180, https://doi.org/10.1093/gbe/evad180	https://academic.oup.com/gbe/article/15/11/evad180/7289221?login=true
Acyrthosiphon pisum	2.7e-10	2.7e-10	Fazalova, V., & Nevado, B. (2020). Low spontaneous mutation rate and pleistocene radiation of pea aphids. Molecular biology and evolution, 37(7), 2045-2051.	https://academic.oup.com/mbe/article/37/7/2045/5803654
Ailurus fulgens	1.3e-08	1.3e-08	Bergeron, L. A., Besenbacher, S., Zheng, J., Li, P., Bertelsen, M. F., Quintard, B., ... & Zhang, G. (2023). Evolution of the germline mutation rate across vertebrates. Nature, 1-7.	https://www.nature.com/articles/s41586-023-05752-y
Amphilophus	6.6e-08	5.15769e-08	Recknagel, H., Elmer, K. R., & Meyer, A. (2013). A hybrid genetic linkage map of two ecologically and morphologically divergent Midas cichlid fishes (Amphilophus spp.) obtained by massively parallel DNA sequencing (ddRADSeq). G3: Genes| Genomes| Genetics, 3(1), 65-74.	https://www.ncbi.nlm.nih.gov/pmc/articles/PMC3538344/
Amphilophus	3.5e-09		Malinsky, M., Svardal, H., Tyers, A. M., Miska, E. A., Genner, M. J., Turner, G. F., & Durbin, R. (2018). Whole-genome sequences of Malawi cichlids reveal multiple radiations interconnected by gene flow. Nature ecology & evolution, 2(12), 1940-1955.	https://www.nature.com/articles/s41559-018-0717-x
Amphiprion ocellaris	7.36e-09	7.36e-09	Bergeron, L. A., Besenbacher, S., Zheng, J., Li, P., Bertelsen, M. F., Quintard, B., ... & Zhang, G. (2023). Evolution of the germline mutation rate across vertebrates. Nature, 1-7.	https://www.nature.com/articles/s41586-023-05752-y
Anopheles coluzzii	1e-09	1e-09	Rashid, I., Campos, M., Collier, T., Crepeau, M., Weakley, A., Gripkey, H., ... & Lanzaro, G. C. (2022). Spontaneous mutation rate estimates for the principal malaria vectors Anopheles coluzzii and Anopheles stephensi. Scientific reports, 12(1), 1-11.	https://www.ncbi.nlm.nih.gov/pmc/articles/PMC8742016/
Anopheles gambiae	3.06e-09	2.565e-09	Wang, Y. (2021). Unpublished data using Ag1000G crosses.	file:///C:/Users/ywang120/Dropbox/PostDoc_log/20210719/main_20210719.html
Anopheles gambiae	2.07e-09		Wang, Y. (2021). Unpublished data using Ag1000G crosses.	file:///C:/Users/ywang120/Dropbox/PostDoc_log/20210719/main_20210719.html
Anopheles stephensi	1.36e-09	1.36e-09	Rashid, I., Campos, M., Collier, T., Crepeau, M., Weakley, A., Gripkey, H., ... & Lanzaro, G. C. (2022). Spontaneous mutation rate estimates for the principal malaria vectors Anopheles coluzzii and Anopheles stephensi. Scientific reports, 12(1), 1-11.	https://www.ncbi.nlm.nih.gov/pmc/articles/PMC8742016/
Aotus nancymaae	8.14e-09	8.14e-09	Thomas, G. W., Wang, R. J., Puri, A., Harris, R. A., Raveendran, M., Hughes, D. S., ... & Hahn, M. W. (2018). Reproductive longevity predicts mutation rates in primates. Current Biology, 28(19), 3193-3197.	https://www.ncbi.nlm.nih.gov/pmc/articles/PMC6177314/
Apis mellifera	6.8e-09	6.8e-09	Yang, S., Wang, L., Huang, J., Zhang, X., Yuan, Y., Chen, J. Q., ... & Tian, D. (2015). Parent–progeny sequencing indicates higher mutation rates in heterozygotes. Nature, 523(7561), 463-467.	https://www.nature.com/articles/nature14649
Aptenodytes forsteri	1.41e-08	1.41e-08	Bergeron, L. A., Besenbacher, S., Zheng, J., Li, P., Bertelsen, M. F., Quintard, B., ... & Zhang, G. (2023). Evolution of the germline mutation rate across vertebrates. Nature, 1-7.	https://www.nature.com/articles/s41586-023-05752-y
Ara glaucogularis	1e-08	1e-08	Bergeron, L. A., Besenbacher, S., Zheng, J., Li, P., Bertelsen, M. F., Quintard, B., ... & Zhang, G. (2023). Evolution of the germline mutation rate across vertebrates. Nature, 1-7.	https://www.nature.com/articles/s41586-023-05752-y
Arabidopsis thaliana	6.5e-09	6.90089e-09	Ossowski, S., Schneeberger, K., Lucas-Lledó, J. I., Warthmann, N., Clark, R. M., Shaw, R. G., ... & Lynch, M. (2010). The rate and molecular spectrum of spontaneous mutations in Arabidopsis thaliana. science, 327(5961), 92-94.	https://www.ncbi.nlm.nih.gov/pmc/articles/PMC3878865/
Arabidopsis thaliana	7.4e-09		Yang, S., Wang, L., Huang, J., Zhang, X., Yuan, Y., Chen, J. Q., ... & Tian, D. (2015). Parent–progeny sequencing indicates higher mutation rates in heterozygotes. Nature, 523(7561), 463-467.	https://www.nature.com/articles/nature14649
Arabidopsis thaliana	2.68e-08		Yang, S., Wang, L., Huang, J., Zhang, X., Yuan, Y., Chen, J. Q., ... & Tian, D. (2015). Parent–progeny sequencing indicates higher mutation rates in heterozygotes. Nature, 523(7561), 463-467.	https://www.nature.com/articles/nature14649
Arabidopsis thaliana	6.95e-09		Weng, M. L., Becker, C., Hildebrandt, J., Neumann, M., Rutter, M. T., Shaw, R. G., ... & Fenster, C. B. (2019). Fine-grained analysis of spontaneous mutation spectrum and frequency in Arabidopsis thaliana. Genetics, 211(2), 703-714.	https://www.ncbi.nlm.nih.gov/pmc/articles/PMC6366913/
Arabidopsis thaliana	2.3e-08		Willing, EM., Piofczyk, T., Albert, A. et al. UVR2 ensures transgenerational genome stability under simulated natural UV-B in Arabidopsis t haliana. Nat Commun 7, 13522 (2016)	https://www.nature.com/articles/ncomms13522
Arabidopsis thaliana	7e-09		Belfield EJ, Brown C, Ding ZJ, Chapman L, Luo M, Hinde E, van Es SW, Johnson S, Ning Y, Zheng SJ, Mithani A, Harberd NP. Thermal stress accelerates Arabidopsis thaliana mutation rate. Genome Res. 2021 Jan;31(1):40-50	https://www.ncbi.nlm.nih.gov/pmc/articles/PMC7849391/#:~:text=thaliana%20at%20standard%20temperature%20(ST,to%2012%20%C3%97%2010%E2%88%929.
Arabidopsis thaliana	5.28e-09		Lu, Z., Cui, J., Wang, L., Teng, N., Zhang, S., Lam, H. M., ... & Jin, B. (2021). Genome-wide DNA mutations in Arabidopsis plants after multigenerational exposure to high temperatures. Genome biology, 22(1), 1-27.	https://genomebiology.biomedcentral.com/articles/10.1186/s13059-021-02381-4
Arctocephalus gazella	6.78e-09	6.78e-09	Bergeron, L. A., Besenbacher, S., Zheng, J., Li, P., Bertelsen, M. F., Quintard, B., ... & Zhang, G. (2023). Evolution of the germline mutation rate across vertebrates. Nature, 1-7.	https://www.nature.com/articles/s41586-023-05752-y
Balaena mysticetus	1.2e-08	1.2e-08	Marcos Suárez-Menéndez et al. ,Wild pedigrees inform mutation rates and historic abundance in baleen whales.Science381,990-995(2023)	https://www.science.org/doi/10.1126/science.adf2160
Balaenoptera musculus	1.24e-08	1.24e-08	Marcos Suárez-Menéndez et al. ,Wild pedigrees inform mutation rates and historic abundance in baleen whales.Science381,990-995(2023)	https://www.science.org/doi/10.1126/science.adf2160
Balaenoptera physalus	8.8e-09	8.8e-09	Marcos Suárez-Menéndez et al. ,Wild pedigrees inform mutation rates and historic abundance in baleen whales.Science381,990-995(2023)	https://www.science.org/doi/10.1126/science.adf2160
Bathycoccus prasinos	3.02e-10	3.02e-10	Krasovec, M., Eyre-Walker, A., Sanchez-Ferandin, S., & Piganeau, G. (2017). Spontaneous mutation rate in the smallest photosynthetic eukaryotes. Molecular biology and evolution, 34(7), 1770-1779.	https://www.ncbi.nlm.nih.gov/pmc/articles/PMC5455958/
Betta splendens	3.75e-09	4.36e-09	Young Mi Kwon et al. ,Genomic consequences of domestication of the Siamese fighting fish.Sci. Adv.8,eabm4950(2022)	https://www.science.org/doi/10.1126/sciadv.abm4950
Betta splendens	4.97e-09		Bergeron, L. A., Besenbacher, S., Zheng, J., Li, P., Bertelsen, M. F., Quintard, B., ... & Zhang, G. (2023). Evolution of the germline mutation rate across vertebrates. Nature, 1-7.	https://www.nature.com/articles/s41586-023-05752-y
Bombus terrestris	3.58e-09	3.58e-09	Liu, H., Jia, Y., Sun, X., Tian, D., Hurst, L. D., & Yang, S. (2017). Direct determination of the mutation rate in the bumblebee reveals evidence for weak recombination-associated mutation and an approximate rate constancy in insects. Molecular biology and evolution, 34(1), 119-130.	https://www.ncbi.nlm.nih.gov/pmc/articles/PMC5854123/
Bombyx mori	4.1e-09	4.1e-09	Han, M., Ren, J., Guo, H., Tong, X., Hu, H., Lu, K., ... & Dai, F. (2023). Mutation Rate and Spectrum of the Silkworm in Normal and Temperature Stress Conditions. Genes, 14(3), 649.	https://www.mdpi.com/2073-4425/14/3/649
Bos taurus	1.17e-08	1.17e-08	Harland, C., Charlier, C., Karim, L., Cambisano, N., Deckers, M., Mni, M., ... & Georges, M. (2017). Frequency of mosaicism points towards mutation-prone early cleavage cell divisions in cattle. BioRxiv, 079863.	https://www.biorxiv.org/content/10.1101/079863v2#:~:text=We%20herein%20take%20advantage%20of,of%20multiple%20dnm's%20between%20siblings.
Brassica rapa	9.1e-09	9.1e-09	Park, J. S., Park, J. H., & Park, Y. D. (2019). Construction of pseudomolecule sequences of Brassica rapa ssp. pekinensis inbred line CT001 and analysis of spontaneous mutations derived via sexual propagation. PloS one, 14(9), e0222283.	https://journals.plos.org/plosone/article?id=10.1371/journal.pone.0222283
Bubo scandiacus	9.79e-10	9.79e-10	Bergeron, L. A., Besenbacher, S., Zheng, J., Li, P., Bertelsen, M. F., Quintard, B., ... & Zhang, G. (2023). Evolution of the germline mutation rate across vertebrates. Nature, 1-7.	https://www.nature.com/articles/s41586-023-05752-y
Caenorhabditis briggsae	1.33e-09	1.33e-09	Denver, D. R., Wilhelm, L. J., Howe, D. K., Gafner, K., Dolan, P. C., & Baer, C. F. (2012). Variation in base-substitution mutation in experimental and natural lineages of Caenorhabditis nematodes. Genome Biology and Evolution, 4(4), 513-522.	https://academic.oup.com/gbe/article/4/4/513/551483
Caenorhabditis elegans	9e-09	4.77541e-09	Denver, D. R., Morris, K., Lynch, M., & Thomas, W. K. (2004). High mutation rate and predominance of insertions in the Caenorhabditis elegans nuclear genome. Nature, 430(7000), 679-682.	https://www.nature.com/articles/nature02697
Caenorhabditis elegans	2.7e-09		Denver, D. R., Dolan, P. C., Wilhelm, L. J., Sung, W., Lucas-Lledó, J. I., Howe, D. K., ... & Baer, C. F. (2009). A genome-wide view of Caenorhabditis elegans base-substitution mutation processes. Proceedings of the National Academy of Sciences, 106(38), 16310-16314.	https://www.ncbi.nlm.nih.gov/pmc/articles/PMC2752564/
Caenorhabditis elegans	1.45e-09		Denver, D. R., Wilhelm, L. J., Howe, D. K., Gafner, K., Dolan, P. C., & Baer, C. F. (2012). Variation in base-substitution mutation in experimental and natural lineages of Caenorhabditis nematodes. Genome Biology and Evolution, 4(4), 513-522.	https://academic.oup.com/gbe/article/4/4/513/551483
Caenorhabditis elegans	3.37e-10		Meier, B., Cooke, S. L., Weiss, J., Bailly, A. P., Alexandrov, L. B., Marshall, J., ... & Campbell, P. J. (2014). C. elegans whole-genome sequencing reveals mutational signatures related to carcinogens and DNA repair deficiency. Genome research, 24(10), 1624-1636.	https://www.ncbi.nlm.nih.gov/pmc/articles/PMC4199376/
Caenorhabditis elegans	1.84e-09		Konrad, A., Brady, M. J., Bergthorsson, U., & Katju, V. (2019). Mutational landscape of spontaneous base substitutions and small indels in experimental Caenorhabditis elegans populations of differing size. Genetics, 212(3), 837-854.	https://academic.oup.com/genetics/article/212/3/837/5931235
Caenorhabditis elegans	2.33e-09		Saxena, A. S., Salomon, M. P., Matsuba, C., Yeh, S. D., & Baer, C. F. (2019). Evolution of the mutational process under relaxed selection in Caenorhabditis elegans. Molecular biology and evolution, 36(2), 239-251.	https://www.ncbi.nlm.nih.gov/pmc/articles/PMC6367967/
Caenorhabditis elegans	2.57e-09		Saxena, A. S., Salomon, M. P., Matsuba, C., Yeh, S. D., & Baer, C. F. (2019). Evolution of the mutational process under relaxed selection in Caenorhabditis elegans. Molecular biology and evolution, 36(2), 239-251.	https://www.ncbi.nlm.nih.gov/pmc/articles/PMC6367967/
Caenorhabditis remanei	2.96e-09	2.96e-09	Hwei-yen Chen, Therese Krieg, Brian Mautz, Cécile Jolly, Douglas Scofield, Alexei A Maklakov, Simone Immler, Germline mutation rate is elevated in young and old parents in Caenorhabditis remanei, Evolution Letters, 2023;, qrad052	https://academic.oup.com/evlett/advance-article/doi/10.1093/evlett/qrad052/7320046
Callithrix jacchus	4.3e-09	4.3e-09	Yang, C., Zhou, Y., Marcus, S., Formenti, G., Bergeron, L. A., Song, Z., ... & Zhang, G. (2021). Evolutionary and biomedical insights from a marmoset diploid genome assembly. Nature, 594(7862), 227-233.	https://www.nature.com/articles/s41586-021-03535-x
Canis lupus	4.5e-09	4.5e-09	Koch, E. M., Schweizer, R. M., Schweizer, T. M., Stahler, D. R., Smith, D. W., Wayne, R. K., & Novembre, J. (2019). De novo mutation rate estimation in wolves of known pedigree. Molecular biology and evolution, 36(11), 2536-2547.	https://www.ncbi.nlm.nih.gov/pmc/articles/PMC6805234/
Canis lupus familiaris	8.68e-09	8.68e-09	Bergeron, L. A., Besenbacher, S., Zheng, J., Li, P., Bertelsen, M. F., Quintard, B., ... & Zhang, G. (2023). Evolution of the germline mutation rate across vertebrates. Nature, 1-7.	https://www.nature.com/articles/s41586-023-05752-y
Capra hircus	5.25e-09	5.25e-09	Bergeron, L. A., Besenbacher, S., Zheng, J., Li, P., Bertelsen, M. F., Quintard, B., ... & Zhang, G. (2023). Evolution of the germline mutation rate across vertebrates. Nature, 1-7.	https://www.nature.com/articles/s41586-023-05752-y
Cavia aperea	8.72e-09	8.72e-09	Bergeron, L. A., Besenbacher, S., Zheng, J., Li, P., Bertelsen, M. F., Quintard, B., ... & Zhang, G. (2023). Evolution of the germline mutation rate across vertebrates. Nature, 1-7.	https://www.nature.com/articles/s41586-023-05752-y
Ceratotherium simum simum	9.56e-09	9.56e-09	Bergeron, L. A., Besenbacher, S., Zheng, J., Li, P., Bertelsen, M. F., Quintard, B., ... & Zhang, G. (2023). Evolution of the germline mutation rate across vertebrates. Nature, 1-7.	https://www.nature.com/articles/s41586-023-05752-y
Cervus elaphus yarkandensis	6.71e-09	6.71e-09	Bergeron, L. A., Besenbacher, S., Zheng, J., Li, P., Bertelsen, M. F., Quintard, B., ... & Zhang, G. (2023). Evolution of the germline mutation rate across vertebrates. Nature, 1-7.	https://www.nature.com/articles/s41586-023-05752-y
Cervus nippon	4.7e-09	4.7e-09	Bergeron, L. A., Besenbacher, S., Zheng, J., Li, P., Bertelsen, M. F., Quintard, B., ... & Zhang, G. (2023). Evolution of the germline mutation rate across vertebrates. Nature, 1-7.	https://www.nature.com/articles/s41586-023-05752-y
Chauna torquata	7.06e-09	7.06e-09	Bergeron, L. A., Besenbacher, S., Zheng, J., Li, P., Bertelsen, M. F., Quintard, B., ... & Zhang, G. (2023). Evolution of the germline mutation rate across vertebrates. Nature, 1-7.	https://www.nature.com/articles/s41586-023-05752-y
Chironomus riparius	2.12e-09	3.52735e-09	Oppold, A. M., & Pfenninger, M. (2017). Direct estimation of the spontaneous mutation rate by short‐term mutation accumulation lines in Chironomus riparius. Evolution Letters, 1(2), 86-92.	https://www.ncbi.nlm.nih.gov/pmc/articles/PMC6121839/
Chironomus riparius	3.77e-09		Waldvogel, A. M., & Pfenninger, M. (2021). Temperature dependence of spontaneous mutation rates. Genome research, 31(9), 1582-1589.	https://www.ncbi.nlm.nih.gov/pmc/articles/PMC8415371/
Chlamydomonas incerta	1.16e-09	1.16e-09	López-Cortegano, E., Craig, R. J., Chebib, J., Samuels, T., Morgan, A. D., Kraemer, S. A., ... & Keightley, P. D. (2021). De novo mutation rate variation and its determinants in Chlamydomonas. Molecular biology and evolution, 38(9), 3709-3723.	https://www.ncbi.nlm.nih.gov/pmc/articles/PMC8383909/
Chlamydomonas reinhardtii	2.08e-10	8.86164e-10	Ness, R. W., Morgan, A. D., Colegrave, N., & Keightley, P. D. (2012). Estimate of the spontaneous mutation rate in Chlamydomonas reinhardtii. Genetics, 192(4), 1447-1454.	https://www.ncbi.nlm.nih.gov/pmc/articles/PMC3512149/
Chlamydomonas reinhardtii	6.76e-11		Sung, W., Ackerman, M. S., Miller, S. F., Doak, T. G., & Lynch, M. (2012). Drift-barrier hypothesis and mutation-rate evolution. Proceedings of the National Academy of Sciences, 109(45), 18488-18492.	https://www.ncbi.nlm.nih.gov/pmc/articles/PMC3494944/
Chlamydomonas reinhardtii	9.63e-10		Ness, R. W., Morgan, A. D., Vasanthakrishnan, R. B., Colegrave, N., & Keightley, P. D. (2015). Extensive de novo mutation rate variation between individuals and across the genome of Chlamydomonas reinhardtii. Genome Research, 25(11), 1739-1749.	https://www.ncbi.nlm.nih.gov/pmc/articles/PMC4617969/
Chlorocebus sabaeus	9.4e-09	9.4e-09	Pfeifer, S. P. (2017). Direct estimate of the spontaneous germ line mutation rate in African green monkeys. Evolution, 71(12), 2858-2870.	https://onlinelibrary.wiley.com/doi/full/10.1111/evo.13383
Chrysemys picta	4.61e-09	4.61e-09	Bergeron, L. A., Besenbacher, S., Zheng, J., Li, P., Bertelsen, M. F., Quintard, B., ... & Zhang, G. (2023). Evolution of the germline mutation rate across vertebrates. Nature, 1-7.	https://www.nature.com/articles/s41586-023-05752-y
Clupea harengus	2e-09	2e-09	Feng, C., Pettersson, M., Lamichhaney, S., Rubin, C. J., Rafati, N., Casini, M., ... & Andersson, L. (2017). Moderate nucleotide diversity in the Atlantic herring is associated with a low mutation rate. Elife, 6, e23907.	https://elifesciences.org/articles/23907
Coleonyx brevis	6.33e-09	6.33e-09	Bergeron, L. A., Besenbacher, S., Zheng, J., Li, P., Bertelsen, M. F., Quintard, B., ... & Zhang, G. (2023). Evolution of the germline mutation rate across vertebrates. Nature, 1-7.	https://www.nature.com/articles/s41586-023-05752-y
Coturnix japonica	5.67e-09	5.67e-09	Bergeron, L. A., Besenbacher, S., Zheng, J., Li, P., Bertelsen, M. F., Quintard, B., ... & Zhang, G. (2023). Evolution of the germline mutation rate across vertebrates. Nature, 1-7.	https://www.nature.com/articles/s41586-023-05752-y
Cyanistes caeruleus	5.19e-09	5.19e-09	Bergeron, L. A., Besenbacher, S., Zheng, J., Li, P., Bertelsen, M. F., Quintard, B., ... & Zhang, G. (2023). Evolution of the germline mutation rate across vertebrates. Nature, 1-7.	https://www.nature.com/articles/s41586-023-05752-y
Cynoglossus semilaevis	9.13e-09	9.13e-09	Bergeron, L. A., Besenbacher, S., Zheng, J., Li, P., Bertelsen, M. F., Quintard, B., ... & Zhang, G. (2023). Evolution of the germline mutation rate across vertebrates. Nature, 1-7.	https://www.nature.com/articles/s41586-023-05752-y
Cyprinus carpio	5.62e-09	5.62e-09	Bergeron, L. A., Besenbacher, S., Zheng, J., Li, P., Bertelsen, M. F., Quintard, B., ... & Zhang, G. (2023). Evolution of the germline mutation rate across vertebrates. Nature, 1-7.	https://www.nature.com/articles/s41586-023-05752-y
Daphnia galeata	7.45e-10	7.45e-10	Pfenninger, M., Doria, H. B., Nickel, J., Thielsch, A., Schwenk, K., & Cordellier, M. (2022). Spontaneous rate of clonal single nucleotide mutations in Daphnia galeata. PloS one, 17(4), e0265632.	https://www.ncbi.nlm.nih.gov/pmc/articles/PMC8975155/
Daphnia magna	8.96e-09	8.96e-09	Ho, E. K., Macrae, F., Latta 4th, L. C., McIlroy, P., Ebert, D., Fields, P. D., ... & Schaack, S. (2020). High and highly variable spontaneous mutation rates in Daphnia. Molecular biology and evolution, 37(11), 3258-3266.	https://academic.oup.com/mbe/article/37/11/3258/5855676
Daphnia pulex	1.02e-08	2.05285e-09	Keith, N., Tucker, A. E., Jackson, C. E., Sung, W., Lledó, J. I. L., Schrider, D. R., ... & Lynch, M. (2016). High mutational rates of large-scale duplication and deletion in Daphnia pulex. Genome research, 26(1), 60-69.	https://www.ncbi.nlm.nih.gov/pmc/articles/PMC4691751/
Daphnia pulex	3.34e-09		Keith, N., Tucker, A. E., Jackson, C. E., Sung, W., Lledó, J. I. L., Schrider, D. R., ... & Lynch, M. (2016). High mutational rates of large-scale duplication and deletion in Daphnia pulex. Genome research, 26(1), 60-69.	https://www.ncbi.nlm.nih.gov/pmc/articles/PMC4691751/
Daphnia pulex	2.3e-09		Flynn, J. M., Chain, F. J., Schoen, D. J., & Cristescu, M. E. (2017). Spontaneous mutation accumulation in Daphnia pulex in selection-free vs. competitive environments. Molecular Biology and Evolution, 34(1), 160-173.	https://academic.oup.com/mbe/article/34/1/160/2666018?login=true
Daphnia pulex	1.61e-09		Bull, J. K., Flynn, J. M., Chain, F. J., & Cristescu, M. E. (2019). Fitness and genomic consequences of chronic exposure to low levels of copper and nickel in Daphnia pulex mutation accumulation lines. G3: Genes, Genomes, Genetics, 9(1), 61-71.	https://www.ncbi.nlm.nih.gov/pmc/articles/PMC6325897/
Daphnia pulex	1.57e-09		Keith, N., Jackson, C. E., Glaholt, S. P., Young, K., Lynch, M., & Shaw, J. R. (2021). Genome-wide analysis of cadmium-induced, germline mutations in a long-term Daphnia pulex mutation-accumulation experiment. Environmental health perspectives, 129(10), 107003.	https://www.ncbi.nlm.nih.gov/pmc/articles/PMC8500294/
Daphnia pulex	7e-10		Chain, F. J., Flynn, J. M., Bull, J. K., & Cristescu, M. E. (2019). Accelerated rates of large-scale mutations in the presence of copper and nickel. Genome research, 29(1), 64-73.	https://www.ncbi.nlm.nih.gov/pmc/articles/PMC6314161/
Dictyostelium discoideum	2.89e-11	2.49154e-11	Saxer, G., Havlak, P., Fox, S. A., Quance, M. A., Gupta, S., Fofanov, Y., ... & Queller, D. C. (2012). Whole genome sequencing of mutation accumulation lines reveals a low mutation rate in the social amoeba Dictyostelium discoideum.	https://journals.plos.org/plosone/article?id=10.1371/journal.pone.0046759
Dictyostelium discoideum	2.47e-11		Kucukyildirim, S., Behringer, M., Sung, W., Brock, D. A., Doak, T. G., Mergen, H., ... & Lynch, M. (2020). Low base-substitution mutation rate but high rate of slippage mutations in the sequence repeat-rich genome of Dictyostelium discoideum. G3: Genes, Genomes, Genetics, 10(9), 3445-3452.	https://academic.oup.com/g3journal/article/10/9/3445/6060116
Drosophila melanogaster	5.8e-09	5.64331e-09	Haag-Liautard, C., Dorris, M., Maside, X., Macaskill, S., Halligan, D. L., Charlesworth, B., & Keightley, P. D. (2007). Direct estimation of per nucleotide and genomic deleterious mutation rates in Drosophila. Nature, 445(7123), 82-85.	https://www.nature.com/articles/nature05388
Drosophila melanogaster	3.46e-09		Keightley, P. D., Trivedi, U., Thomson, M., Oliver, F., Kumar, S., & Blaxter, M. L. (2009). Analysis of the genome sequences of three Drosophila melanogaster spontaneous mutation accumulation lines. Genome research, 19(7), 1195-1201.	https://genome.cshlp.org/content/19/7/1195.full
Drosophila melanogaster	5.49e-09		Schrider, D. R., Houle, D., Lynch, M., & Hahn, M. W. (2013). Rates and genomic consequences of spontaneous mutational events in Drosophila melanogaster. Genetics, 194(4), 937-954.	https://academic.oup.com/genetics/article/194/4/937/5935345
Drosophila melanogaster	2.8e-09		Keightley, P. D., Ness, R. W., Halligan, D. L., & Haddrill, P. R. (2014). Estimation of the spontaneous mutation rate per nucleotide site in a Drosophila melanogaster full-sib family. Genetics, 196(1), 313-320.	https://www.ncbi.nlm.nih.gov/pmc/articles/PMC3872194/
Drosophila melanogaster	5.21e-09		Huang, W., Lyman, R. F., Lyman, R. A., Carbone, M. A., Harbison, S. T., Magwire, M. M., & Mackay, T. F. (2016). Spontaneous mutations and the origin and maintenance of quantitative genetic variation. Elife, 5, e14625.	https://elifesciences.org/articles/14625
Drosophila melanogaster	6.03e-09		Sharp, N. P., & Agrawal, A. F. (2016). Low genetic quality alters key dimensions of the mutational spectrum. PLoS biology, 14(3), e1002419.	https://journals.plos.org/plosbiology/article?id=10.1371/journal.pbio.1002419
Drosophila melanogaster	4.9e-09		Assaf, Z. J., Tilk, S., Park, J., Siegal, M. L., & Petrov, D. A. (2017). Deep sequencing of natural and experimental populations of Drosophila melanogaster reveals biases in the spectrum of new mutations. Genome research, 27(12), 1988-2000.	https://www.ncbi.nlm.nih.gov/pmc/articles/PMC5741049/
Drosophila melanogaster	1.67e-09		Wang, Y., McNeil, P., Abdulazeez, R., Pascual, M., Johnston, S. E., Keightley, P. D., & Obbard, D. J. (2022). Variation in mutation, recombination, and transposition rates in Drosophila melanogaster and Drosophila simulans. bioRxiv.	https://www.biorxiv.org/content/10.1101/2022.09.12.507595v1.full
Drosophila melanogaster	4.86e-09		Wang, Y., McNeil, P., Abdulazeez, R., Pascual, M., Johnston, S. E., Keightley, P. D., & Obbard, D. J. (2022). Variation in mutation, recombination, and transposition rates in Drosophila melanogaster and Drosophila simulans. bioRxiv.	https://www.biorxiv.org/content/10.1101/2022.09.12.507595v1.full
Drosophila pseudoobscura	3.1e-09	3.1e-09	Krasovec, M. (2021). The spontaneous mutation rate of Drosophila pseudoobscura. G3, 11(7), jkab151.	https://academic.oup.com/g3journal/article/11/7/jkab151/6265464?login=true
Drosophila simulans	4.51e-09	4.51e-09	Wang, Y., McNeil, P., Abdulazeez, R., Pascual, M., Johnston, S. E., Keightley, P. D., & Obbard, D. J. (2022). Variation in mutation, recombination, and transposition rates in Drosophila melanogaster and Drosophila simulans. bioRxiv.	https://www.biorxiv.org/content/10.1101/2022.09.12.507595v1.full
Ectocarpus siliculosus	4.07e-10	4.07e-10	Krasovec, M., Lipinska, A. P., & Coelho, S. M. (2022). Low spontaneous mutation rate in a complex multicellular eukaryote with a haploid-diploid life cycle. bioRxiv.	https://www.biorxiv.org/content/10.1101/2022.05.13.491831v1.full
Elephas maximus	5.3e-09	5.3e-09	Natalia A Prado, Ellie E Armstrong, Janine L Brown, Shifra Z Goldenberg, Peter Leimgruber, Virginia R Pearson, Jesús E Maldonado, Michael G Campana, Genomic resources for Asian (Elephas maximus) and African savannah elephant (Loxodonta africana) conservation and health research, Journal of Heredity, Volume 114, Issue 5, September 2023, Pages 529–538, https://doi.org/10.1093/jhered/esad034	https://academic.oup.com/jhered/article/114/5/529/7185168?login=true
Emiliania huxleyi	5.55e-10	5.55e-10	Krasovec, M., Rickaby, R. E., & Filatov, D. A. (2020). Evolution of mutation rate in astronomically large phytoplankton populations. Genome biology and evolution.	https://academic.oup.com/gbe/article/12/7/1051/5869440
Eublepharis macularius	5.74e-09	5.74e-09	Bergeron, L. A., Besenbacher, S., Zheng, J., Li, P., Bertelsen, M. F., Quintard, B., ... & Zhang, G. (2023). Evolution of the germline mutation rate across vertebrates. Nature, 1-7.	https://www.nature.com/articles/s41586-023-05752-y
Felis catus	8.6e-09	8.174e-09	Wang, R. J., Raveendran, M., Harris, R. A., Murphy, W. J., Lyons, L. A., Rogers, J., & Hahn, M. W. (2022). De novo mutations in domestic cat are consistent with an effect of reproductive longevity on both the rate and spectrum of mutations. Molecular Biology and Evolution, 39(7), msac147.	https://academic.oup.com/mbe/article/39/7/msac147/6623531
Felis catus	3.49e-09		Bergeron, L. A., Besenbacher, S., Zheng, J., Li, P., Bertelsen, M. F., Quintard, B., ... & Zhang, G. (2023). Evolution of the germline mutation rate across vertebrates. Nature, 1-7.	https://www.nature.com/articles/s41586-023-05752-y
Ficedula albicollis	4.6e-09	4.6e-09	Smeds, L., Qvarnström, A., & Ellegren, H. (2016). Direct estimate of the rate of germline mutation in a bird. Genome research, 26(9), 1211-1218.	https://www.ncbi.nlm.nih.gov/pmc/articles/PMC5052036
Fukomys damarensis	7.41e-09	7.41e-09	Bergeron, L. A., Besenbacher, S., Zheng, J., Li, P., Bertelsen, M. F., Quintard, B., ... & Zhang, G. (2023). Evolution of the germline mutation rate across vertebrates. Nature, 1-7.	https://www.nature.com/articles/s41586-023-05752-y
Gallus gallus domesticus	3.62e-09	3.62e-09	Bergeron, L. A., Besenbacher, S., Zheng, J., Li, P., Bertelsen, M. F., Quintard, B., ... & Zhang, G. (2023). Evolution of the germline mutation rate across vertebrates. Nature, 1-7.	https://www.nature.com/articles/s41586-023-05752-y
Giraffa camelopardalis	1e-08	1e-08	Bergeron, L. A., Besenbacher, S., Zheng, J., Li, P., Bertelsen, M. F., Quintard, B., ... & Zhang, G. (2023). Evolution of the germline mutation rate across vertebrates. Nature, 1-7.	https://www.nature.com/articles/s41586-023-05752-y
Gorilla gorilla	1.22e-08	1.125e-08	Besenbacher, S., Hvilsom, C., Marques-Bonet, T., Mailund, T., & Schierup, M. H. (2019). Direct estimation of mutations in great apes reconciles phylogenetic dating. Nature ecology & evolution, 3(2), 286-292.	https://www.nature.com/articles/s41559-018-0778-x
Gorilla gorilla	1.03e-08		Besenbacher, S., Hvilsom, C., Marques-Bonet, T., Mailund, T., & Schierup, M. H. (2019). Direct estimation of mutations in great apes reconciles phylogenetic dating. Nature ecology & evolution, 3(2), 286-292.	https://www.nature.com/articles/s41559-018-0778-x
Gyps fulvus	2.61e-09	2.61e-09	Bergeron, L. A., Besenbacher, S., Zheng, J., Li, P., Bertelsen, M. F., Quintard, B., ... & Zhang, G. (2023). Evolution of the germline mutation rate across vertebrates. Nature, 1-7.	https://www.nature.com/articles/s41586-023-05752-y
Hanseniaspora osmophila	1.66e-10	1.66e-10	Nguyen, D. T., Wu, B., Long, H., Zhang, N., Patterson, C., Simpson, S., ... & Hao, W. (2020). Variable spontaneous mutation and loss of heterozygosity among heterozygous genomes in yeast. Molecular biology and evolution, 37(11), 3118-3130.	https://academic.oup.com/mbe/article/37/11/3118/5858981
Hanseniaspora uvarum	1.6e-10	1.6e-10	Nguyen, D. T., Wu, B., Long, H., Zhang, N., Patterson, C., Simpson, S., ... & Hao, W. (2020). Variable spontaneous mutation and loss of heterozygosity among heterozygous genomes in yeast. Molecular biology and evolution, 37(11), 3118-3130.	https://academic.oup.com/mbe/article/37/11/3118/5858981
Hanseniaspora valbyensis	9.6e-11	9.6e-11	Nguyen, D. T., Wu, B., Long, H., Zhang, N., Patterson, C., Simpson, S., ... & Hao, W. (2020). Variable spontaneous mutation and loss of heterozygosity among heterozygous genomes in yeast. Molecular biology and evolution, 37(11), 3118-3130.	https://academic.oup.com/mbe/article/37/11/3118/5858981
Heliconius melpomene	2.9e-09	2.9e-09	Keightley, P. D., Pinharanda, A., Ness, R. W., Simpson, F., Dasmahapatra, K. K., Mallet, J., ... & Jiggins, C. D. (2015). Estimation of the spontaneous mutation rate in Heliconius melpomene. Molecular biology and evolution, 32(1), 239-243.	https://www.ncbi.nlm.nih.gov/pmc/articles/PMC4271535/
Hippopotamus amphibius	1.18e-08	1.18e-08	Bergeron, L. A., Besenbacher, S., Zheng, J., Li, P., Bertelsen, M. F., Quintard, B., ... & Zhang, G. (2023). Evolution of the germline mutation rate across vertebrates. Nature, 1-7.	https://www.nature.com/articles/s41586-023-05752-y
Homo sapiens	1.36e-08	1.24346e-08	Awadalla, P., Gauthier, J., Myers, R. A., Casals, F., Hamdan, F. F., Griffing, A. R., ... & Rouleau, G. A. (2010). Direct measure of the de novo mutation rate in autism and schizophrenia cohorts. The American Journal of Human Genetics, 87(3), 316-324.	https://www.ncbi.nlm.nih.gov/pmc/articles/PMC2933353/
Homo sapiens	1.1e-08		Roach, J. C., Glusman, G., Smit, A. F., Huff, C. D., Hubley, R., Shannon, P. T., ... & Galas, D. J. (2010). Analysis of genetic inheritance in a family quartet by whole-genome sequencing. Science, 328(5978), 636-639.	https://www.ncbi.nlm.nih.gov/pmc/articles/PMC3037280/
Homo sapiens	1.17e-08		Conrad, D. F., Keebler, J. E., a Depristo, M., Lindsay, S. J., Cassals, F., Idaghdour, Y., ... & Kiran, V. (2012). Europe PMC Funders Group Variation in Genome-Wide Mutation Rates within and between Human Families.	https://www.ncbi.nlm.nih.gov/pmc/articles/PMC3322360/
Homo sapiens	9.7e-09		Conrad, D. F., Keebler, J. E., a Depristo, M., Lindsay, S. J., Cassals, F., Idaghdour, Y., ... & Kiran, V. (2012). Europe PMC Funders Group Variation in Genome-Wide Mutation Rates within and between Human Families.	https://www.ncbi.nlm.nih.gov/pmc/articles/PMC3322360/
Homo sapiens	1.2e-08		Campbell, C. D., Chong, J. X., Malig, M., Ko, A., Dumont, B. L., Han, L., ... & Eichler, E. E. (2012). Estimating the human mutation rate using autozygosity in a founder population. Nature genetics, 44(11), 1277-1281.	https://www.nature.com/articles/ng.2418
Homo sapiens	1.2e-08		Kong, A., Frigge, M. L., Masson, G., Besenbacher, S., Sulem, P., Magnusson, G., ... & Stefansson, K. (2012). Rate of de novo mutations and the importance of father’s age to disease risk. Nature, 488(7412), 471-475.	https://www.ncbi.nlm.nih.gov/pmc/articles/PMC3548427/
Homo sapiens	1e-08		Michaelson, J. J., Shi, Y., Gujral, M., Zheng, H., Malhotra, D., Jin, X., ... & Sebat, J. (2012). Whole-genome sequencing in autism identifies hot spots for de novo germline mutation. Cell, 151(7), 1431-1442.	https://www.ncbi.nlm.nih.gov/pmc/articles/PMC3712641/
Homo sapiens	2.79e-08		Wang, J., Fan, H. C., Behr, B., & Quake, S. R. (2012). Genome-wide single-cell analysis of recombination activity and de novo mutation rates in human sperm. Cell, 150(2), 402-412.	https://www.cell.com/fulltext/S0092-8674(12)00789-1
Homo sapiens	1.01e-08		Dal, G. M., Ergüner, B., Sağıroğlu, M. S., Yüksel, B., Onat, O. E., Alkan, C., & Özçelik, T. (2014). Early postzygotic mutations contribute to de novo variation in a healthy monozygotic twin pair. Journal of medical genetics, 51(7), 455-459.	https://jmg.bmj.com/content/51/7/455.long
Homo sapiens	1.31e-08		Dal, G. M., Ergüner, B., Sağıroğlu, M. S., Yüksel, B., Onat, O. E., Alkan, C., & Özçelik, T. (2014). Early postzygotic mutations contribute to de novo variation in a healthy monozygotic twin pair. Journal of medical genetics, 51(7), 455-459.	https://jmg.bmj.com/content/51/7/455.long
Homo sapiens	1.27e-08		Besenbacher, S., Liu, S., Izarzugaza, J. M., Grove, J., Belling, K., Bork-Jensen, J., ... & Rasmussen, S. (2015). Novel variation and de novo mutation rates in population-wide de novo assembled Danish trios. Nature communications, 6(1), 1-9.	https://www.ncbi.nlm.nih.gov/pmc/articles/PMC4309431/
Homo sapiens	1.29e-08		Besenbacher, S., Sulem, P., Helgason, A., Helgason, H., Kristjansson, H., Jonasdottir, A., ... & Stefansson, K. (2016). Multi-nucleotide de novo mutations in humans. PLoS genetics, 12(11), e1006315.	https://journals.plos.org/plosgenetics/article?id=10.1371/journal.pgen.1006315
Homo sapiens	1.18e-08		Girard, S. L., Bourassa, C. V., Lemieux Perreault, L. P., Legault, M. A., Barhdadi, A., Ambalavanan, A., ... & Rouleau, G. A. (2016). Paternal age explains a major portion of de novo germline mutation rate variability in healthy individuals. PLoS One, 11(10), e0164212.	https://www.ncbi.nlm.nih.gov/pmc/articles/PMC5056704/
Homo sapiens	1.28e-08		Rahbari, R., Wuster, A., Lindsay, S. J., Hardwick, R. J., Alexandrov, L. B., Al Turki, S., ... & Hurles, M. E. (2016). Timing, rates and spectra of human germline mutation. Nature genetics, 48(2), 126-133.	https://www.nature.com/articles/ng.3469
Homo sapiens	1.05e-08		Wong, W. S., Solomon, B. D., Bodian, D. L., Kothiyal, P., Eley, G., Huddleston, K. C., ... & Niederhuber, J. E. (2016). New observations on maternal age effect on germline de novo mutations. Nature communications, 7(1), 1-10.	https://www.nature.com/articles/ncomms10486
Homo sapiens	1.29e-08		Jónsson, H., Sulem, P., Kehr, B., Kristmundsdottir, S., Zink, F., Hjartarson, E., ... & Stefansson, K. (2017). Parental influence on human germline de novo mutations in 1,548 trios from Iceland. Nature, 549(7673), 519-522.	https://www.nature.com/articles/nature24018
Homo sapiens	1.5e-08		Turner, T. N., Coe, B. P., Dickel, D. E., Hoekzema, K., Nelson, B. J., Zody, M. C., ... & Eichler, E. E. (2017). Genomic patterns of de novo mutation in simplex autism. Cell, 171(3), 710-722.	https://www.ncbi.nlm.nih.gov/pmc/articles/PMC5679715/
Homo sapiens	1.28e-08		Maretty, L., Jensen, J. M., Petersen, B., Sibbesen, J. A., Liu, S., Villesen, P., ... & Schierup, M. H. (2017). Sequencing and de novo assembly of 150 genomes from Denmark as a population reference. Nature, 548(7665), 87-91.	https://www.nature.com/articles/nature23264
Homo sapiens	1.2e-08		Milholland, B., Dong, X., Zhang, L., Hao, X., Suh, Y., & Vijg, J. (2017). Differences between germline and somatic mutation rates in humans and mice. Nature communications, 8(1), 1-8.	https://www.nature.com/articles/ncomms15183
Homo sapiens	1.06e-08		Deng, L., Lou, H., Zhang, X., Thiruvahindrapuram, B., Lu, D., Marshall, C. R., ... & Xu, S. (2019). Analysis of five deep-sequenced trio-genomes of the Peninsular Malaysia Orang Asli and North Borneo populations. BMC genomics, 20(1), 1-13.	https://bmcgenomics.biomedcentral.com/articles/10.1186/s12864-019-6226-8
Homo sapiens	1.22e-08		Lindsay, S. J., Rahbari, R., Kaplanis, J., Keane, T., & Hurles, M. E. (2019). Similarities and differences in patterns of germline mutation between mice and humans. Nature communications, 10(1), 1-12.	https://www.nature.com/articles/s41467-019-12023-w
Homo sapiens	1.1e-08		Sasani, T. A., Pedersen, B. S., Gao, Z., Baird, L., Przeworski, M., Jorde, L. B., & Quinlan, A. R. (2019). Large, three-generation human families reveal post-zygotic mosaicism and variability in germline mutation accumulation. Elife, 8, e46922.	https://www.ncbi.nlm.nih.gov/pmc/articles/PMC6759356/
Homo sapiens	1.13e-08		Kessler, M. D., Loesch, D. P., Perry, J. A., Heard-Costa, N. L., Taliun, D., Cade, B. E., ... & O’Connor, T. D. (2020). De novo mutations across 1,465 diverse genomes reveal mutational insights and reductions in the Amish founder population. Proceedings of the National Academy of Sciences, 117(5), 2560-2569.	https://www.ncbi.nlm.nih.gov/pmc/articles/PMC7007577/
Homo sapiens	1.27e-08		Kessler, M. D., Loesch, D. P., Perry, J. A., Heard-Costa, N. L., Taliun, D., Cade, B. E., ... & O’Connor, T. D. (2020). De novo mutations across 1,465 diverse genomes reveal mutational insights and reductions in the Amish founder population. Proceedings of the National Academy of Sciences, 117(5), 2560-2569.	https://www.ncbi.nlm.nih.gov/pmc/articles/PMC7007577/
Homo sapiens	1.2e-08		Kessler, M. D., Loesch, D. P., Perry, J. A., Heard-Costa, N. L., Taliun, D., Cade, B. E., ... & O’Connor, T. D. (2020). De novo mutations across 1,465 diverse genomes reveal mutational insights and reductions in the Amish founder population. Proceedings of the National Academy of Sciences, 117(5), 2560-2569.	https://www.ncbi.nlm.nih.gov/pmc/articles/PMC7007577/
Homo sapiens	1.22e-08		Kessler, M. D., Loesch, D. P., Perry, J. A., Heard-Costa, N. L., Taliun, D., Cade, B. E., ... & O’Connor, T. D. (2020). De novo mutations across 1,465 diverse genomes reveal mutational insights and reductions in the Amish founder population. Proceedings of the National Academy of Sciences, 117(5), 2560-2569.	https://www.ncbi.nlm.nih.gov/pmc/articles/PMC7007577/
Homo sapiens	1.22e-08		Kessler, M. D., Loesch, D. P., Perry, J. A., Heard-Costa, N. L., Taliun, D., Cade, B. E., ... & O’Connor, T. D. (2020). De novo mutations across 1,465 diverse genomes reveal mutational insights and reductions in the Amish founder population. Proceedings of the National Academy of Sciences, 117(5), 2560-2569.	https://www.ncbi.nlm.nih.gov/pmc/articles/PMC7007577/
Homo sapiens	1.21e-08		Kessler, M. D., Loesch, D. P., Perry, J. A., Heard-Costa, N. L., Taliun, D., Cade, B. E., ... & O’Connor, T. D. (2020). De novo mutations across 1,465 diverse genomes reveal mutational insights and reductions in the Amish founder population. Proceedings of the National Academy of Sciences, 117(5), 2560-2569.	https://www.ncbi.nlm.nih.gov/pmc/articles/PMC7007577/
Homo sapiens	9.9e-09		Cawthon, R. M., Meeks, H. D., Sasani, T. A., Smith, K. R., Kerber, R. A., O’Brien, E., ... & Jorde, L. B. (2020). Germline mutation rates in young adults predict longevity and reproductive lifespan. Scientific reports, 10(1), 1-12.	https://www.nature.com/articles/s41598-020-66867-0
Homo sapiens	2.5e-09		Cawthon, R. M., Meeks, H. D., Sasani, T. A., Smith, K. R., Kerber, R. A., O’Brien, E., ... & Jorde, L. B. (2020). Germline mutation rates in young adults predict longevity and reproductive lifespan. Scientific reports, 10(1), 1-12.	https://www.nature.com/articles/s41598-020-66867-0
Homo sapiens	1.23e-08		Wu, F. L., Strand, A. I., Cox, L. A., Ober, C., Wall, J. D., Moorjani, P., & Przeworski, M. (2020). A comparison of humans and baboons suggests germline mutation rates do not track cell divisions. PLoS biology, 18(8), e3000838.	https://journals.plos.org/plosbiology/article?id=10.1371/journal.pbio.3000838
Homo sapiens	1.34e-08		Lin, G. N., Song, W., Wang, W., Wang, P., Yu, H., Cai, W., ... & Wang, Z. (2022). De novo mutations identified by whole-genome sequencing implicate chromatin modifications in obsessive-compulsive disorder. Science advances, 8(2), eabi6180.	https://www.ncbi.nlm.nih.gov/pmc/articles/PMC8754407/
Homo sapiens	1.16e-08		Bergeron, L. A., Besenbacher, S., Zheng, J., Li, P., Bertelsen, M. F., Quintard, B., ... & Zhang, G. (2023). Evolution of the germline mutation rate across vertebrates. Nature, 1-7.	https://www.nature.com/articles/s41586-023-05752-y
Hylobates lar	7.05e-09	7.05e-09	Bergeron, L. A., Besenbacher, S., Zheng, J., Li, P., Bertelsen, M. F., Quintard, B., ... & Zhang, G. (2023). Evolution of the germline mutation rate across vertebrates. Nature, 1-7.	https://www.nature.com/articles/s41586-023-05752-y
Larimichthys crocea	2.25e-09	2.25e-09	Bergeron, L. A., Besenbacher, S., Zheng, J., Li, P., Bertelsen, M. F., Quintard, B., ... & Zhang, G. (2023). Evolution of the germline mutation rate across vertebrates. Nature, 1-7.	https://www.nature.com/articles/s41586-023-05752-y
Larus argentatus	7.41e-09	7.41e-09	Bergeron, L. A., Besenbacher, S., Zheng, J., Li, P., Bertelsen, M. F., Quintard, B., ... & Zhang, G. (2023). Evolution of the germline mutation rate across vertebrates. Nature, 1-7.	https://www.nature.com/articles/s41586-023-05752-y
Larus marinus	8.72e-09	8.72e-09	Bergeron, L. A., Besenbacher, S., Zheng, J., Li, P., Bertelsen, M. F., Quintard, B., ... & Zhang, G. (2023). Evolution of the germline mutation rate across vertebrates. Nature, 1-7.	https://www.nature.com/articles/s41586-023-05752-y
Lemna minor	8.66e-11	8.66e-11	Sandler, G., Bartkowska, M., Agrawal, A. F., & Wright, S. I. (2020). Estimation of the SNP mutation rate in two vegetatively propagating species of duckweed. G3: Genes, Genomes, Genetics, 10(11), 4191-4200.	https://academic.oup.com/g3journal/article/10/11/4191/6048651
Loxodonta africana	3.9e-09	3.9e-09	Natalia A Prado, Ellie E Armstrong, Janine L Brown, Shifra Z Goldenberg, Peter Leimgruber, Virginia R Pearson, Jesús E Maldonado, Michael G Campana, Genomic resources for Asian (Elephas maximus) and African savannah elephant (Loxodonta africana) conservation and health research, Journal of Heredity, Volume 114, Issue 5, September 2023, Pages 529–538, https://doi.org/10.1093/jhered/esad034	https://academic.oup.com/jhered/article/114/5/529/7185168?login=true
Magnaporthe Oryzae	9.7e-10	9.7e-10	Zong et al. (2024)	https://www.sciencedirect.com/science/article/pii/S1673852724000560?dgcid=rss_sd_all#appsec1
Magnaporthe Oryzae	1.69e-07	1.68e-07	Zong et al. (2024)	https://www.sciencedirect.com/science/article/pii/S1673852724000560?dgcid=rss_sd_all#appsec1
Macaca mulatta	5.8e-09	6.56809e-09	Wang, R. J., Thomas, G. W., Raveendran, M., Harris, R. A., Doddapaneni, H., Muzny, D. M., ... & Hahn, M. W. (2020). Paternal age in rhesus macaques is positively associated with germline mutation accumulation but not with measures of offspring sociability. Genome research, 30(6), 826-834.	https://www.ncbi.nlm.nih.gov/pmc/articles/PMC7370888/
Macaca mulatta	7.7e-09		Bergeron, L. A., Besenbacher, S., Bakker, J., Zheng, J., Li, P., Pacheco, G., ... & Zhang, G. (2021). The germline mutational process in rhesus macaque and its implications for phylogenetic dating. GigaScience, 10(5), giab029.	https://academic.oup.com/gigascience/article/10/5/giab029/6269103
Mandrillus leucophaeus	6.33e-09	6.33e-09	Bergeron, L. A., Besenbacher, S., Zheng, J., Li, P., Bertelsen, M. F., Quintard, B., ... & Zhang, G. (2023). Evolution of the germline mutation rate across vertebrates. Nature, 1-7.	https://www.nature.com/articles/s41586-023-05752-y
Marasmius oreades	7.25e-08	7.25e-08	Hiltunen, M., Grudzinska-Sterno, M., Wallerman, O., Ryberg, M., & Johannesson, H. (2019). Maintenance of high genome integrity over vegetative growth in the fairy-ring mushroom Marasmius oreades. Current Biology, 29(16), 2758-2765.	https://www.sciencedirect.com/science/article/pii/S096098221930870X
Megaptera novaeangliae	1.12e-08	1.12e-08	Marcos Suárez-Menéndez et al. ,Wild pedigrees inform mutation rates and historic abundance in baleen whales.Science381,990-995(2023)	https://www.science.org/doi/10.1126/science.adf2160
Microcebus murinus	1.52e-08	1.52e-08	Campbell, C. R., Tiley, G. P., Poelstra, J. W., Hunnicutt, K. E., Larsen, P. A., Lee, H. J., ... & Yoder, A. D. (2021). Pedigree-based and phylogenetic methods support surprising patterns of mutation rate and spectrum in the gray mouse lemur. Heredity, 127(2), 233-244.	https://www.nature.com/articles/s41437-021-00446-5
Micromonas pusilla	8.15e-10	8.15e-10	Krasovec, M., Eyre-Walker, A., Sanchez-Ferandin, S., & Piganeau, G. (2017). Spontaneous mutation rate in the smallest photosynthetic eukaryotes. Molecular biology and evolution, 34(7), 1770-1779.	https://www.ncbi.nlm.nih.gov/pmc/articles/PMC5455958/
Monodelphis domestica	4.601e-09	4.601e-09	Bergeron, L. A., Besenbacher, S., Zheng, J., Li, P., Bertelsen, M. F., Quintard, B., ... & Zhang, G. (2023). Evolution of the germline mutation rate across vertebrates. Nature, 1-7.	https://www.nature.com/articles/s41586-023-05752-y
Moschus berezovskii	1e-08	1e-08	Bergeron, L. A., Besenbacher, S., Zheng, J., Li, P., Bertelsen, M. F., Quintard, B., ... & Zhang, G. (2023). Evolution of the germline mutation rate across vertebrates. Nature, 1-7.	https://www.nature.com/articles/s41586-023-05752-y
Mus musculus	5.4e-09	5.07769e-09	Uchimura, A., Higuchi, M., Minakuchi, Y., Ohno, M., Toyoda, A., Fujiyama, A., ... & Yagi, T. (2015). Germline mutation rates and the long-term phenotypic effects of mutation accumulation in wild-type laboratory mice and mutator mice. Genome research, 25(8), 1125-1134.	https://www.ncbi.nlm.nih.gov/pmc/articles/PMC4509997/
Mus musculus	3.75e-09		Adewoye, A. B., Lindsay, S. J., Dubrova, Y. E., & Hurles, M. E. (2015). The genome-wide effects of ionizing radiation on mutation induction in the mammalian germline. Nature communications, 6(1), 1-8.	https://www.nature.com/articles/ncomms7684
Mus musculus	5.7e-09		Milholland, B., Dong, X., Zhang, L., Hao, X., Suh, Y., & Vijg, J. (2017). Differences between germline and somatic mutation rates in humans and mice. Nature communications, 8(1), 1-8.	https://www.nature.com/articles/ncomms15183
Mus musculus	3.9e-09		Lindsay, S. J., Rahbari, R., Kaplanis, J., Keane, T., & Hurles, M. E. (2019). Similarities and differences in patterns of germline mutation between mice and humans. Nature communications, 10(1), 1-12.	https://www.nature.com/articles/s41467-019-12023-w
Mus musculus	7.9e-09		Chebib, J., Jackson, B. C., López-Cortegano, E., Tautz, D., & Keightley, P. D. (2021). Inbred lab mice are not isogenic: genetic variation within inbred strains used to infer the mutation rate per nucleotide site. Heredity, 126(1), 107-116.	https://www.nature.com/articles/s41437-020-00361-1#auth-Benjamin_C_-Jackson-Aff1
Mus musculus	5.34e-09		Bergeron, L. A., Besenbacher, S., Zheng, J., Li, P., Bertelsen, M. F., Quintard, B., ... & Zhang, G. (2023). Evolution of the germline mutation rate across vertebrates. Nature, 1-7.	https://www.nature.com/articles/s41586-023-05752-y
Neofelis nebulosa	6.23e-09	6.23e-09	Preprint (Armstrong et al. 2024)	https://www.biorxiv.org/content/10.1101/2024.04.06.587788v1
Neogale vison	4.64e-09	4.64e-09	Bergeron, L. A., Besenbacher, S., Zheng, J., Li, P., Bertelsen, M. F., Quintard, B., ... & Zhang, G. (2023). Evolution of the germline mutation rate across vertebrates. Nature, 1-7.	https://www.nature.com/articles/s41586-023-05752-y
Neurospora crassa	6.7e-10	6.7e-10	Villalba de la Peña M, Summanen PAM, Liukkonen M, Kronholm I. Chromatin structure influences rate and spectrum of spontaneous mutations in Neurospora crassa. Genome Res. 2023 Apr;33(4):599-611	https://www.ncbi.nlm.nih.gov/pmc/articles/PMC10234303/#:~:text=growth%20in%20N.-,crassa.,obtained%20by%20Wang%20et%20al.
Neurospora crassa	3.38e-06	3.38e-06	Wang, L., Sun, Y., Sun, X. et al. Repeat-induced point mutation in Neurospora crassa causes the highest known mutation rate and mutational burden of any cellular life. Genome Biol 21, 142 (2020). https://doi.org/10.1186/s13059-020-02060-w	https://genomebiology.biomedcentral.com/articles/10.1186/s13059-020-02060-w#citeas
Odobenus rosmarus	1.32e-08	1.32e-08	Bergeron, L. A., Besenbacher, S., Zheng, J., Li, P., Bertelsen, M. F., Quintard, B., ... & Zhang, G. (2023). Evolution of the germline mutation rate across vertebrates. Nature, 1-7.	https://www.nature.com/articles/s41586-023-05752-y
Orcinus orca	1.41e-08	1.41e-08	Bergeron, L. A., Besenbacher, S., Zheng, J., Li, P., Bertelsen, M. F., Quintard, B., ... & Zhang, G. (2023). Evolution of the germline mutation rate across vertebrates. Nature, 1-7.	https://www.nature.com/articles/s41586-023-05752-y
Ornithorhynchus anatinus	7.01e-09	7.01e-09	Martin, H. C., Batty, E. M., Hussin, J., Westall, P., Daish, T., Kolomyjec, S., ... & Donnelly, P. (2018). Insights into platypus population structure and history from whole-genome sequencing. Molecular Biology and Evolution, 35(5), 1238-1252.	https://academic.oup.com/mbe/article/35/5/1238/4939396
Oryza sativa	3.2e-09	1.02947e-08	Yang, S., Wang, L., Huang, J., Zhang, X., Yuan, Y., Chen, J. Q., ... & Tian, D. (2015). Parent–progeny sequencing indicates higher mutation rates in heterozygotes. Nature, 523(7561), 463-467.	https://www.nature.com/articles/nature14649
Oryza sativa	1.1e-08		Yang, S., Wang, L., Huang, J., Zhang, X., Yuan, Y., Chen, J. Q., ... & Tian, D. (2015). Parent–progeny sequencing indicates higher mutation rates in heterozygotes. Nature, 523(7561), 463-467.	https://www.nature.com/articles/nature14649
Oryza sativa	1.2e-08		Masako Ichikawa, Norio Kato, Erika Toda, Masakazu Kashihara, Yuji Ishida, Yukoh Hiei, Sachiko N. Isobe, Kenta Shirasawa, Hideki Hirakawa, Takashi Okamoto, Toshihiko Komari, Whole-genome sequence analysis of mutations in rice plants regenerated from zygotes, mature embryos, and immature embryos, Breeding Science, 2023, Volume 73, Issue 3	https://www.jstage.jst.go.jp/article/jsbbs/73/3/73_22100/_html/-char/en
Ostreococcus mediterraneus	4.92e-10	4.92e-10	Krasovec, M., Eyre-Walker, A., Sanchez-Ferandin, S., & Piganeau, G. (2017). Spontaneous mutation rate in the smallest photosynthetic eukaryotes. Molecular biology and evolution, 34(7), 1770-1779.	https://www.ncbi.nlm.nih.gov/pmc/articles/PMC5455958/
Ostreococcus tauri	4.19e-10	4.19e-10	Krasovec, M., Eyre-Walker, A., Sanchez-Ferandin, S., & Piganeau, G. (2017). Spontaneous mutation rate in the smallest photosynthetic eukaryotes. Molecular biology and evolution, 34(7), 1770-1779.	https://www.ncbi.nlm.nih.gov/pmc/articles/PMC5455958/
Pan troglodytes	1.48e-08	1.16378e-08	Tatsumoto, S., Go, Y., Fukuta, K., Noguchi, H., Hayakawa, T., Tomonaga, M., ... & Fujiyama, A. (2017). Direct estimation of de novo mutation rates in a chimpanzee parent-offspring trio by ultra-deep whole genome sequencing. Scientific reports, 7(1), 1-12.	https://www.nature.com/articles/s41598-017-13919-7
Pan troglodytes	1.27e-08		Besenbacher, S., Hvilsom, C., Marques-Bonet, T., Mailund, T., & Schierup, M. H. (2019). Direct estimation of mutations in great apes reconciles phylogenetic dating. Nature ecology & evolution, 3(2), 286-292.	https://www.nature.com/articles/s41559-018-0778-x
Pan troglodytes	1.58e-09		Besenbacher, S., Hvilsom, C., Marques-Bonet, T., Mailund, T., & Schierup, M. H. (2019). Direct estimation of mutations in great apes reconciles phylogenetic dating. Nature ecology & evolution, 3(2), 286-292.	https://www.nature.com/articles/s41559-018-0778-x
Pan troglodytes	1.37e-08		Besenbacher, S., Hvilsom, C., Marques-Bonet, T., Mailund, T., & Schierup, M. H. (2019). Direct estimation of mutations in great apes reconciles phylogenetic dating. Nature ecology & evolution, 3(2), 286-292.	https://www.nature.com/articles/s41559-018-0778-x
Pan troglodytes	1.48e-08		Besenbacher, S., Hvilsom, C., Marques-Bonet, T., Mailund, T., & Schierup, M. H. (2019). Direct estimation of mutations in great apes reconciles phylogenetic dating. Nature ecology & evolution, 3(2), 286-292.	https://www.nature.com/articles/s41559-018-0778-x
Pan troglodytes	1.03e-08		Besenbacher, S., Hvilsom, C., Marques-Bonet, T., Mailund, T., & Schierup, M. H. (2019). Direct estimation of mutations in great apes reconciles phylogenetic dating. Nature ecology & evolution, 3(2), 286-292.	https://www.nature.com/articles/s41559-018-0778-x
Pan troglodytes	1.06e-08		Besenbacher, S., Hvilsom, C., Marques-Bonet, T., Mailund, T., & Schierup, M. H. (2019). Direct estimation of mutations in great apes reconciles phylogenetic dating. Nature ecology & evolution, 3(2), 286-292.	https://www.nature.com/articles/s41559-018-0778-x
Pan troglodytes	1.05e-08		Besenbacher, S., Hvilsom, C., Marques-Bonet, T., Mailund, T., & Schierup, M. H. (2019). Direct estimation of mutations in great apes reconciles phylogenetic dating. Nature ecology & evolution, 3(2), 286-292.	https://www.nature.com/articles/s41559-018-0778-x
Pan troglodytes	1.25e-08		Bergeron, L. A., Besenbacher, S., Zheng, J., Li, P., Bertelsen, M. F., Quintard, B., ... & Zhang, G. (2023). Evolution of the germline mutation rate across vertebrates. Nature, 1-7.	https://www.nature.com/articles/s41586-023-05752-y
Pan troglodytes	1.2e-08		Venn, O., Turner, I., Mathieson, I., de Groot, N., Bontrop, R., & McVean, G. (2014). Strong male bias drives germline mutation in chimpanzees. Science, 344(6189), 1272-1275.	https://www.ncbi.nlm.nih.gov/pmc/articles/PMC4746749/
Panagrolaimus sp. PS1159	5.83e-10	5.83e-10	Villegas, C., Ferretti, L., Wiehe, T., Waldvogel, A. M., Schiffer, P. H. (2024). Parthenogenomics: Insights on mutation rates and nucleotide diversity in parthenogenetic Panagrolaimus nematodes. Ecology and Evolution, 14(1)	https://onlinelibrary.wiley.com/doi/10.1002/ece3.10831
Panthera leo	6.43e-09	6.43e-09	Preprint (Armstrong et al. 2024)	https://www.biorxiv.org/content/10.1101/2024.04.06.587788v1
Panthera onca	6.62e-09	6.62e-09	Preprint (Armstrong et al. 2024)	https://www.biorxiv.org/content/10.1101/2024.04.06.587788v1
Panthera pardus	1.43e-09	5.13e-09	Preprint (Armstrong et al. 2024)	https://www.biorxiv.org/content/10.1101/2024.04.06.587788v1
Panthera pardus	8.83e-09		Bergeron, L. A., Besenbacher, S., Zheng, J., Li, P., Bertelsen, M. F., Quintard, B., ... & Zhang, G. (2023). Evolution of the germline mutation rate across vertebrates. Nature, 1-7.	https://www.nature.com/articles/s41586-023-05752-y
Panthera tigris	9.88e-09	8.435e-09	Preprint (Armstrong et al. 2024)	https://www.biorxiv.org/content/10.1101/2024.04.06.587788v1
Panthera tigris	6.99e-09		Bergeron, L. A., Besenbacher, S., Zheng, J., Li, P., Bertelsen, M. F., Quintard, B., ... & Zhang, G. (2023). Evolution of the germline mutation rate across vertebrates. Nature, 1-7.	https://www.nature.com/articles/s41586-023-05752-y
Panthera uncia	4.97e-09	4.97e-09	Preprint (Armstrong et al. 2024)	https://www.biorxiv.org/content/10.1101/2024.04.06.587788v1
Papio anubis	5.7e-09	5.7e-09	Wu, F. L., Strand, A. I., Cox, L. A., Ober, C., Wall, J. D., Moorjani, P., & Przeworski, M. (2020). A comparison of humans and baboons suggests germline mutation rates do not track cell divisions. PLoS biology, 18(8), e3000838.	https://journals.plos.org/plosbiology/article?id=10.1371/journal.pbio.3000838
Paralichthys olivaceus	8.52e-09	8.52e-09	Bergeron, L. A., Besenbacher, S., Zheng, J., Li, P., Bertelsen, M. F., Quintard, B., ... & Zhang, G. (2023). Evolution of the germline mutation rate across vertebrates. Nature, 1-7.	https://www.nature.com/articles/s41586-023-05752-y
Paramecium biaurelia	2.44e-11	2.44e-11	Long, H., Doak, T. G., & Lynch, M. (2018). Limited mutation-rate variation within the Paramecium aurelia species complex. G3: Genes, Genomes, Genetics, 8(7), 2523-2526.	https://academic.oup.com/g3journal/article/8/7/2523/6027134
Paramecium sexaurelia	2.42e-11	2.42e-11	Long, H., Doak, T. G., & Lynch, M. (2018). Limited mutation-rate variation within the Paramecium aurelia species complex. G3: Genes, Genomes, Genetics, 8(7), 2523-2526.	https://academic.oup.com/g3journal/article/8/7/2523/6027134
Paramecium tetraurelia	1.94e-11	1.94e-11	Sung, W., Tucker, A. E., Doak, T. G., Choi, E., Thomas, W. K., & Lynch, M. (2012). Extraordinary genome stability in the ciliate Paramecium tetraurelia. Proceedings of the National Academy of Sciences, 109(47), 19339-19344.	https://www.pnas.org/doi/10.1073/pnas.1210663109
Pelecanus crispus	9.12e-09	9.12e-09	Bergeron, L. A., Besenbacher, S., Zheng, J., Li, P., Bertelsen, M. F., Quintard, B., ... & Zhang, G. (2023). Evolution of the germline mutation rate across vertebrates. Nature, 1-7.	https://www.nature.com/articles/s41586-023-05752-y
Phaeodactylum tricornutum	4.77e-10	4.77e-10	Krasovec, M., Sanchez-Brosseau, S., & Piganeau, G. (2019). First estimation of the spontaneous mutation rate in diatoms. Genome biology and evolution, 11(7), 1829-1837.	https://www.ncbi.nlm.nih.gov/pmc/articles/PMC6604790/
Phoenicopterus roseus	1.65e-08	1.65e-08	Bergeron, L. A., Besenbacher, S., Zheng, J., Li, P., Bertelsen, M. F., Quintard, B., ... & Zhang, G. (2023). Evolution of the germline mutation rate across vertebrates. Nature, 1-7.	https://www.nature.com/articles/s41586-023-05752-y
Picochlorum costavermella	9.19e-10	9.19e-10	Krasovec, M., Sanchez-Brosseau, S., Grimsley, N., & Piganeau, G. (2018). Spontaneous mutation rate as a source of diversity for improving desirable traits in cultured microalgae. Algal research, 35, 85-90.	https://www.sciencedirect.com/science/article/pii/S2211926418303205
Pithecia pithecia	9.92e-09	9.92e-09	Bergeron, L. A., Besenbacher, S., Zheng, J., Li, P., Bertelsen, M. F., Quintard, B., ... & Zhang, G. (2023). Evolution of the germline mutation rate across vertebrates. Nature, 1-7.	https://www.nature.com/articles/s41586-023-05752-y
Plasmodium falciparum	1.4e-09	5.23945e-10	Bopp, S. E., Manary, M. J., Bright, A. T., Johnston, G. L., Dharia, N. V., Luna, F. L., ... & Winzeler, E. A. (2013). Mitotic evolution of Plasmodium falciparum shows a stable core genome but recombination in antigen families. PLoS genetics, 9(2), e1003293.	https://journals.plos.org/plosgenetics/article?id=10.1371/journal.pgen.1003293
Plasmodium falciparum	2.45e-10		Hamilton, W. L., Claessens, A., Otto, T. D., Kekre, M., Fairhurst, R. M., Rayner, J. C., & Kwiatkowski, D. (2017). Extreme mutation bias and high AT content in Plasmodium falciparum. Nucleic acids research, 45(4), 1889-1901.	https://www.ncbi.nlm.nih.gov/pmc/articles/PMC5389722/
Plasmodium falciparum	1.54e-09		Kümpornsin, K., Kochakarn, T., Yeo, T. et al. Generation of a mutator parasite to drive resistome discovery in Plasmodium falciparum. Nat Commun 14, 3059 (2023). https://doi.org/10.1038/s41467-023-38774-1	https://www.nature.com/articles/s41467-023-38774-1
Plasmodium falciparum	5.98e-10		Hajime Honma, Nobuyuki Takahashi, Nobuko Arisue​ and Tomohiko Sugishita. ​Analysis of genome instability and implications for the consequent phenotype in Plasmodium falciparum containing mutated MSH2-1 (P513T)	https://www.microbiologyresearch.org/content/journal/mgen/10.1099/mgen.0.001003
Platalea ajaja	1.69e-08	1.69e-08	Bergeron, L. A., Besenbacher, S., Zheng, J., Li, P., Bertelsen, M. F., Quintard, B., ... & Zhang, G. (2023). Evolution of the germline mutation rate across vertebrates. Nature, 1-7.	https://www.nature.com/articles/s41586-023-05752-y
Poecilia reticulata	1.35e-08	9.26e-09	Lin, Y., Darolti, I., van der Bijl, W., Morris, J., & Mank, J. E. (2023). Extensive variation in germline de novo mutations in Poecilia reticulata. bioRxiv, 2023-03.	https://www.biorxiv.org/content/10.1101/2023.03.22.533860v1.full
Poecilia reticulata	2.9e-09		Burda, K., & Konczal, M. (2023). Validation of machine learning approach for direct mutation rate estimation. Molecular Ecology Resources, 00, 1– 15. https://doi.org/10.1111/1755-0998.13841	https://onlinelibrary.wiley.com/doi/full/10.1111/1755-0998.13841
Pogona vitticeps	1.43e-08	1.43e-08	Bergeron, L. A., Besenbacher, S., Zheng, J., Li, P., Bertelsen, M. F., Quintard, B., ... & Zhang, G. (2023). Evolution of the germline mutation rate across vertebrates. Nature, 1-7.	https://www.nature.com/articles/s41586-023-05752-y
Pongo abelii	1.66e-08	1.66e-08	Besenbacher, S., Hvilsom, C., Marques-Bonet, T., Mailund, T., & Schierup, M. H. (2019). Direct estimation of mutations in great apes reconciles phylogenetic dating. Nature ecology & evolution, 3(2), 286-292.	https://www.nature.com/articles/s41559-018-0778-x
Pristionchus pacificus	2e-09	2e-09	Weller, A. M., Rödelsperger, C., Eberhardt, G., Molnar, R. I., & Sommer, R. J. (2014). Opposing forces of A/T-biased mutations and G/C-biased gene conversions shape the genome of the nematode Pristionchus pacificus. Genetics, 196(4), 1145-1152.	https://www.ncbi.nlm.nih.gov/pmc/articles/PMC3982703/
Procavia capensis	9.18e-09	9.18e-09	Bergeron, L. A., Besenbacher, S., Zheng, J., Li, P., Bertelsen, M. F., Quintard, B., ... & Zhang, G. (2023). Evolution of the germline mutation rate across vertebrates. Nature, 1-7.	https://www.nature.com/articles/s41586-023-05752-y
Propanagrolaimus sp. JU765	8.92e-10	8.92e-10	Villegas, C., Ferretti, L., Wiehe, T., Waldvogel, A. M., Schiffer, P. H. (2024). Parthenogenomics: Insights on mutation rates and nucleotide diversity in parthenogenetic Panagrolaimus nematodes. Ecology and Evolution, 14(1)	https://onlinelibrary.wiley.com/doi/10.1002/ece3.10831
Prunus persica	8.16e-09	8.16e-09	Xie, Z., Wang, L., Wang, L., Wang, Z., Lu, Z., Tian, D., ... & Hurst, L. D. (2016). Mutation rate analysis via parent–progeny sequencing of the perennial peach. I. A low rate in woody perennials and a higher mutagenicity in hybrids. Proceedings of the Royal Society B: Biological Sciences, 283(1841), 20161016.	https://www.ncbi.nlm.nih.gov/pmc/articles/PMC5095371/
Pungitius pungitius	4.64e-09	4.36528e-09	Zhang, C., Reid, K., Sands, A. F., Fraimout, A., Schierup, M. H., & Merila, J. (2023). De novo mutation rates in sticklebacks. bioRxiv, 2023-03.	https://www.biorxiv.org/content/10.1101/2023.03.16.532904v1.full
Pungitius pungitius	4.08e-09		Zhang, C., Reid, K., Sands, A. F., Fraimout, A., Schierup, M. H., & Merila, J. (2023). De novo mutation rates in sticklebacks. bioRxiv, 2023-03.	https://www.biorxiv.org/content/10.1101/2023.03.16.532904v1.full
Pygoscelis adeliae	1.5e-08	1.5e-08	Bergeron, L. A., Besenbacher, S., Zheng, J., Li, P., Bertelsen, M. F., Quintard, B., ... & Zhang, G. (2023). Evolution of the germline mutation rate across vertebrates. Nature, 1-7.	https://www.nature.com/articles/s41586-023-05752-y
Rangifer tarandus	5.89e-09	5.89e-09	Bergeron, L. A., Besenbacher, S., Zheng, J., Li, P., Bertelsen, M. F., Quintard, B., ... & Zhang, G. (2023). Evolution of the germline mutation rate across vertebrates. Nature, 1-7.	https://www.nature.com/articles/s41586-023-05752-y
Rhea pennata	3.97e-08	3.97e-08	Bergeron, L. A., Besenbacher, S., Zheng, J., Li, P., Bertelsen, M. F., Quintard, B., ... & Zhang, G. (2023). Evolution of the germline mutation rate across vertebrates. Nature, 1-7.	https://www.nature.com/articles/s41586-023-05752-y
Rhodotorula toruloides	1.9e-10	1.9e-10	Long, H., Behringer, M. G., Williams, E., Te, R., & Lynch, M. (2016). Similar mutation rates but highly diverse mutation spectra in ascomycete and basidiomycete yeasts. Genome biology and evolution, 8(12), 3815-3821.	https://www.ncbi.nlm.nih.gov/pmc/articles/PMC5521736/
Rousettus aegyptiacus	8.1e-09	8.1e-09	Bergeron, L. A., Besenbacher, S., Zheng, J., Li, P., Bertelsen, M. F., Quintard, B., ... & Zhang, G. (2023). Evolution of the germline mutation rate across vertebrates. Nature, 1-7.	https://www.nature.com/articles/s41586-023-05752-y
Saccharomyces cerevisiae	3.3e-10	2.5748e-10	Lynch, M., Sung, W., Morris, K., Coffey, N., Landry, C. R., Dopman, E. B., ... & Thomas, W. K. (2008). A genome-wide view of the spectrum of spontaneous mutations in yeast. Proceedings of the National Academy of Sciences, 105(27), 9272-9277.	https://www.pnas.org/doi/full/10.1073/pnas.0803466105
Saccharomyces cerevisiae	2.9e-10		Nishant, K. T., Wei, W., Mancera, E., Argueso, J. L., Schlattl, A., Delhomme, N., ... & Alani, E. (2010). The baker's yeast diploid genome is remarkably stable in vegetative growth and meiosis. PLoS genetics, 6(9), e1001109.	https://journals.plos.org/plosgenetics/article?id=10.1371/journal.pgen.1001109
Saccharomyces cerevisiae	1.67e-10		Zhu, Y. O., Siegal, M. L., Hall, D. W., & Petrov, D. A. (2014). Precise estimates of mutation rate and spectrum in yeast. Proceedings of the National Academy of Sciences, 111(22), E2310-E2318.	https://www.pnas.org/doi/10.1073/pnas.1323011111
Saccharomyces cerevisiae	3.6e-10		Serero, A., Jubin, C., Loeillet, S., Legoix-Né, P., & Nicolas, A. G. (2014). Mutational landscape of yeast mutator strains. Proceedings of the National Academy of Sciences, 111(5), 1897-1902.	https://www.ncbi.nlm.nih.gov/pmc/articles/PMC3918763/
Saccharomyces cerevisiae	1.32e-10		Kaya, A., Lobanov, A. V., & Gladyshev, V. N. (2015). Evidence that mutation accumulation does not cause aging in Saccharomyces cerevisiae. Aging cell, 14(3), 366-371.	https://www.ncbi.nlm.nih.gov/pmc/articles/PMC4406665/
Saccharomyces cerevisiae	2.05e-10		Kaya, A., Lobanov, A. V., & Gladyshev, V. N. (2015). Evidence that mutation accumulation does not cause aging in Saccharomyces cerevisiae. Aging cell, 14(3), 366-371.	https://www.ncbi.nlm.nih.gov/pmc/articles/PMC4406665/
Saccharomyces cerevisiae	2.89e-10		Sharp, N. P., Sandell, L., James, C. G., & Otto, S. P. (2018). The genome-wide rate and spectrum of spontaneous mutations differ between haploid and diploid yeast. Proceedings of the National Academy of Sciences, 115(22), E5046-E5055.	https://www.ncbi.nlm.nih.gov/pmc/articles/PMC5984525/
Saccharomyces cerevisiae	4.04e-10		Sharp, N. P., Sandell, L., James, C. G., & Otto, S. P. (2018). The genome-wide rate and spectrum of spontaneous mutations differ between haploid and diploid yeast. Proceedings of the National Academy of Sciences, 115(22), E5046-E5055.	https://www.ncbi.nlm.nih.gov/pmc/articles/PMC5984525/
Saccharomyces cerevisiae	1.15e-09		Tu X, Wang F, Liti G, Breitenbach M, Yue J-X, Li J. Spontaneous Mutation Rates and Spectra of Respiratory-Deficient Yeast. Biomolecules. 2023; 13(3):501. https://doi.org/10.3390/biom13030501	https://www.mdpi.com/2218-273X/13/3/501#sec2-biomolecules-13-00501
Saccharomyces cerevisiae	1.89e-10		Li J, Stenberg S, Yue J-X, Mikhalev E, Thompson D, Warringer J, et al. (2023) Genome instability footprint under rapamycin and hydroxyurea treatments. PLoS Genet 19(11): e1011012. https://doi.org/10.1371/journal.pgen.1011012	https://journals.plos.org/plosgenetics/article?id=10.1371/journal.pgen.1011012#pgen.1011012.s015
Saccharomyces cerevisiae	1.95e-10		Liu, H., & Zhang, J. (2019). Yeast spontaneous mutation rate and spectrum vary with environment. Current Biology, 29(10), 1584-1591.	https://www.sciencedirect.com/science/article/pii/S0960982219303823
Saccharomyces cerevisiae	1.49e-10		Tattini, L., Tellini, N., Mozzachiodi, S., D’Angiolo, M., Loeillet, S., Nicolas, A., & Liti, G. (2019). Accurate tracking of the mutational landscape of diploid hybrid genomes. Molecular biology and evolution, 36(12), 2861-2877.	https://academic.oup.com/mbe/article/36/12/2861/5545524
Saccharomyces cerevisiae	2.82e-10		Tattini, L., Tellini, N., Mozzachiodi, S., D’Angiolo, M., Loeillet, S., Nicolas, A., & Liti, G. (2019). Accurate tracking of the mutational landscape of diploid hybrid genomes. Molecular biology and evolution, 36(12), 2861-2877.	https://academic.oup.com/mbe/article/36/12/2861/5545524
Saccharomyces paradoxus	7.27e-11	7.27e-11	Tattini, L., Tellini, N., Mozzachiodi, S., D’Angiolo, M., Loeillet, S., Nicolas, A., & Liti, G. (2019). Accurate tracking of the mutational landscape of diploid hybrid genomes. Molecular biology and evolution, 36(12), 2861-2877.	https://academic.oup.com/mbe/article/36/12/2861/5545524
Saccharomycodes ludwigii	7.3e-11	7.3e-11	Nguyen, D. T., Wu, B., Long, H., Zhang, N., Patterson, C., Simpson, S., ... & Hao, W. (2020). Variable spontaneous mutation and loss of heterozygosity among heterozygous genomes in yeast. Molecular biology and evolution, 37(11), 3118-3130.	https://academic.oup.com/mbe/article/37/11/3118/5858981
Saimiri boliviensis boliviensis	6.92e-09	6.92e-09	Bergeron, L. A., Besenbacher, S., Zheng, J., Li, P., Bertelsen, M. F., Quintard, B., ... & Zhang, G. (2023). Evolution of the germline mutation rate across vertebrates. Nature, 1-7.	https://www.nature.com/articles/s41586-023-05752-y
Salmo salar	4.31e-09	4.31e-09	Bergeron, L. A., Besenbacher, S., Zheng, J., Li, P., Bertelsen, M. F., Quintard, B., ... & Zhang, G. (2023). Evolution of the germline mutation rate across vertebrates. Nature, 1-7.	https://www.nature.com/articles/s41586-023-05752-y
Sarcophilus harrisii	5.94e-09	5.94e-09	Bergeron, L. A., Besenbacher, S., Zheng, J., Li, P., Bertelsen, M. F., Quintard, B., ... & Zhang, G. (2023). Evolution of the germline mutation rate across vertebrates. Nature, 1-7.	https://www.nature.com/articles/s41586-023-05752-y
Saxicola maurus	6.68e-09	6.68e-09	Bergeron, L. A., Besenbacher, S., Zheng, J., Li, P., Bertelsen, M. F., Quintard, B., ... & Zhang, G. (2023). Evolution of the germline mutation rate across vertebrates. Nature, 1-7.	https://www.nature.com/articles/s41586-023-05752-y
Schizophyllum commune	2e-08	2e-08	Baranova, M. A., Logacheva, M. D., Penin, A. A., Seplyarskiy, V. B., Safonova, Y. Y., Naumenko, S. A., ... & Kondrashov, A. S. (2015). Extraordinary genetic diversity in a wood decay mushroom. Molecular biology and evolution, 32(10), 2775-2783.	https://www.ncbi.nlm.nih.gov/pmc/articles/PMC4576712/
Schizophyllum commune	2.04e-11	2.04e-11	Bezmenova, A. V., Zvyagina, E. A., Fedotova, A. V., Kasianov, A. S., Neretina, T. V., Penin, A. A., ... & Kondrashov, A. S. (2020). Rapid accumulation of mutations in growing mycelia of a hypervariable fungus Schizophyllum commune. Molecular biology and evolution, 37(8), 2279-2286.	https://academic.oup.com/mbe/article/37/8/2279/5815564
Schizosaccharomyces pombe	2e-10	1.63564e-10	Farlow, A., Long, H., Arnoux, S., Sung, W., Doak, T. G., Nordborg, M., & Lynch, M. (2015). The spontaneous mutation rate in the fission yeast Schizosaccharomyces pombe. Genetics, 201(2), 737-744.	https://www.ncbi.nlm.nih.gov/pmc/articles/PMC4596680/
Schizosaccharomyces pombe	1.7e-10		Behringer, M. G., & Hall, D. W. (2016). Genome-wide estimates of mutation rates and spectrum in Schizosaccharomyces pombe indicate CpG sites are highly mutagenic despite the absence of DNA methylation. G3: Genes, Genomes, Genetics, 6(1), 149-160.	https://www.ncbi.nlm.nih.gov/pmc/articles/PMC4704713/
Schizosaccharomyces pombe	6.86e-11		Kun Wu, Haichao Li, Yaohai Wang, Dan Liu, Hui Li, Yu Zhang, Michael Lynch, Hongan Long, Silver nanoparticles elevate mutagenesis of eukaryotic genomes, G3 Genes|Genomes|Genetics, Volume 13, Issue 3, March 2023, jkad008, https://doi.org/10.1093/g3journal/jkad008	https://academic.oup.com/g3journal/article/13/3/jkad008/6986423?login=true
Schmidtea polychroa	1.31e-08	1.31e-08	Ádám Póti, Dávid Szüts, Jelena Vermezovic, Mutational profile of the regenerative process and de novo genome assembly of the planarian Schmidtea polychroa, Nucleic Acids Research, Volume 52, Issue 4, 28 February 2024, Pages 1779–1792, https://doi.org/10.1093/nar/gkad1250	https://academic.oup.com/nar/article/52/4/1779/7511753?login=true
Scytosiphon cross	1.22e-09	1.22e-09	Marc Krasovec, Masakazu Hoshino, Min Zheng, Agnieszka P Lipinska, Susana M Coelho, Low Spontaneous Mutation Rate in Complex Multicellular Eukaryotes with a Haploid–Diploid Life Cycle, Molecular Biology and Evolution, Volume 40, Issue 6, June 2023, msad105, https://doi.org/10.1093/molbev/msad105	https://academic.oup.com/mbe/article/40/6/msad105/7151258
Silene latifolia	7.31e-09	7.31e-09	Krasovec, M., Chester, M., Ridout, K., & Filatov, D. A. (2018). The mutation rate and the age of the sex chromosomes in Silene latifolia. Current Biology, 28(11), 1832-1838.	https://www.sciencedirect.com/science/article/pii/S0960982218305414
Sphaerodactylus inigoi	1.36e-08	1.36e-08	Bergeron, L. A., Besenbacher, S., Zheng, J., Li, P., Bertelsen, M. F., Quintard, B., ... & Zhang, G. (2023). Evolution of the germline mutation rate across vertebrates. Nature, 1-7.	https://www.nature.com/articles/s41586-023-05752-y
Spirodela polyrhiza	7.92e-11	9.09472e-11	Xu, S., Stapley, J., Gablenz, S., Boyer, J., Appenroth, K. J., Sree, K. S., ... & Huber, M. (2019). Low genetic variation is associated with low mutation rate in the giant duckweed. Nature communications, 10(1), 1-6.	https://www.nature.com/articles/s41467-019-09235-5
Spirodela polyrhiza	2.38e-10		Xu, S., Stapley, J., Gablenz, S., Boyer, J., Appenroth, K. J., Sree, K. S., ... & Huber, M. (2019). Low genetic variation is associated with low mutation rate in the giant duckweed. Nature communications, 10(1), 1-6.	https://www.nature.com/articles/s41467-019-09235-5
Spirodela polyrhiza	8.39e-11		Sandler, G., Bartkowska, M., Agrawal, A. F., & Wright, S. I. (2020). Estimation of the SNP mutation rate in two vegetatively propagating species of duckweed. G3: Genes, Genomes, Genetics, 10(11), 4191-4200.	https://academic.oup.com/g3journal/article/10/11/4191/6048651
Sus scrofa	3.6e-09	3.93133e-09	Zhang, M., Yang, Q., Ai, H., & Huang, L. (2022). Revisiting the evolutionary history of pigs via de novo mutation rate estimation in a three-generation pedigree. Genomics, Proteomics & Bioinformatics.	https://www.sciencedirect.com/science/article/pii/S1672022922000146
Sus scrofa	4.31e-09		Bergeron, L. A., Besenbacher, S., Zheng, J., Li, P., Bertelsen, M. F., Quintard, B., ... & Zhang, G. (2023). Evolution of the germline mutation rate across vertebrates. Nature, 1-7.	https://www.nature.com/articles/s41586-023-05752-y
Syngnathus scovelli	5.61e-09	5.61e-09	Bergeron, L. A., Besenbacher, S., Zheng, J., Li, P., Bertelsen, M. F., Quintard, B., ... & Zhang, G. (2023). Evolution of the germline mutation rate across vertebrates. Nature, 1-7.	https://www.nature.com/articles/s41586-023-05752-y
Taeniopygia guttata	5.84e-09	5.84e-09	Bergeron, L. A., Besenbacher, S., Zheng, J., Li, P., Bertelsen, M. F., Quintard, B., ... & Zhang, G. (2023). Evolution of the germline mutation rate across vertebrates. Nature, 1-7.	https://www.nature.com/articles/s41586-023-05752-y
Tapirus indicus	4.8e-09	4.8e-09	Bergeron, L. A., Besenbacher, S., Zheng, J., Li, P., Bertelsen, M. F., Quintard, B., ... & Zhang, G. (2023). Evolution of the germline mutation rate across vertebrates. Nature, 1-7.	https://www.nature.com/articles/s41586-023-05752-y
Tetrahymena thermophila	7.61e-12	7.61e-12	Long, H., Winter, D. J., Chang, A. Y. C., Sung, W., Wu, S. H., Balboa, M., ... & Zufall, R. A. (2016). Low base-substitution mutation rate in the germline genome of the ciliate Tetrahymena thermophila. Genome biology and evolution, 8(12), 3629-3639.	https://academic.oup.com/gbe/article/8/12/3629/2669853
Thamnophis sirtalis	2.54e-08	2.54e-08	Bergeron, L. A., Besenbacher, S., Zheng, J., Li, P., Bertelsen, M. F., Quintard, B., ... & Zhang, G. (2023). Evolution of the germline mutation rate across vertebrates. Nature, 1-7.	https://www.nature.com/articles/s41586-023-05752-y
Tupaia chinensis belangeri	7.5e-09	7.5e-09	Bergeron, L. A., Besenbacher, S., Zheng, J., Li, P., Bertelsen, M. F., Quintard, B., ... & Zhang, G. (2023). Evolution of the germline mutation rate across vertebrates. Nature, 1-7.	https://www.nature.com/articles/s41586-023-05752-y
Turdus merula	6.96e-09	6.96e-09	Bergeron, L. A., Besenbacher, S., Zheng, J., Li, P., Bertelsen, M. F., Quintard, B., ... & Zhang, G. (2023). Evolution of the germline mutation rate across vertebrates. Nature, 1-7.	https://www.nature.com/articles/s41586-023-05752-y
Tursiops truncatus	8.83e-09	8.83e-09	Bergeron, L. A., Besenbacher, S., Zheng, J., Li, P., Bertelsen, M. F., Quintard, B., ... & Zhang, G. (2023). Evolution of the germline mutation rate across vertebrates. Nature, 1-7.	https://www.nature.com/articles/s41586-023-05752-y
Ursus arctos	8.4e-09	8.4e-09	Wang, R. J., Peña-Garcia, Y., Bibby, M. G., Raveendran, M., Harris, R. A., Jansen, H. T., ... & Hahn, M. W. (2022). Examining the effects of hibernation on germline mutation rates in grizzly bears. Genome Biology and Evolution.	https://academic.oup.com/gbe/advance-article/doi/10.1093/gbe/evac148/6731088?login=true
Vicugna pacos	9.44e-09	9.44e-09	Bergeron, L. A., Besenbacher, S., Zheng, J., Li, P., Bertelsen, M. F., Quintard, B., ... & Zhang, G. (2023). Evolution of the germline mutation rate across vertebrates. Nature, 1-7.	https://www.nature.com/articles/s41586-023-05752-y
Vulpes vulpes	4.46e-09	4.46e-09	Bergeron, L. A., Besenbacher, S., Zheng, J., Li, P., Bertelsen, M. F., Quintard, B., ... & Zhang, G. (2023). Evolution of the germline mutation rate across vertebrates. Nature, 1-7.	https://www.nature.com/articles/s41586-023-05752-y
Zea mays	2.02e-08	2.1864e-08	Jiao, Y., Zhao, H., Ren, L., Song, W., Zeng, B., Guo, J., ... & Lai, J. (2012). Genome-wide genetic changes during modern breeding of maize. Nature genetics, 44(7), 812-815.	https://www.nature.com/articles/ng.2312
Zea mays	9.92e-09		Jiao, Y., Zhao, H., Ren, L., Song, W., Zeng, B., Guo, J., ... & Lai, J. (2012). Genome-wide genetic changes during modern breeding of maize. Nature genetics, 44(7), 812-815.	https://www.nature.com/articles/ng.2312
Zea mays	1.88e-08		Jiao, Y., Zhao, H., Ren, L., Song, W., Zeng, B., Guo, J., ... & Lai, J. (2012). Genome-wide genetic changes during modern breeding of maize. Nature genetics, 44(7), 812-815.	https://www.nature.com/articles/ng.2312
Zea mays	3.87e-08		Yang, N., Xu, X. W., Wang, R. R., Peng, W. L., Cai, L., Song, J. M., ... & Yan, J. (2017). Contributions of Zea mays subspecies mexicana haplotypes to modern maize. Nature communications, 8(1), 1-10.	https://www.nature.com/articles/s41467-017-02063-5
Zea mays	2.17e-08		Yang, N., Xu, X. W., Wang, R. R., Peng, W. L., Cai, L., Song, J. M., ... & Yan, J. (2017). Contributions of Zea mays subspecies mexicana haplotypes to modern maize. Nature communications, 8(1), 1-10.	https://www.nature.com/articles/s41467-017-02063-5#:~:text=Over%2010%25%20of%20the%20maize,to%20maize%20adaptation%20and%20improvement.

## Sheet: STable2
species	group	generation_time_yr	gen_time_calc_details	mutation_rate_per_gen	mutation_rate_per_year	generation_time_ref
Acrocephalus_arundinaceus	birds	3.24	Modelled based on age at first breeding, maximum longevity and annual adult survival	7.16e-09	2.20988e-09	BirdLife International (2024) Generation lengths of the world's birds. Version 2 (November 2020). Available from https://datazone.birdlife.org
Acyrthosiphon_pisum	arthropods	0.044	Calculated based on female age-specific survivorship and daily nymph production	2.7e-10	6.13636e-09	Wale, M., Jembere, B. & Seyoum, E. Biology of the Pea Aphid, Acyrthosiphon Pisum (Harris) (Homoptera: Aphididae) on Cool-Season Legumes. Int J Trop Insect Sci 20, 171–180 (2000). https://doi.org/10.1017/S1742758400019603
Ailurus_fulgens	mammals	10	IUCN Red List data	1.3e-08	1.3e-09	Pacifici M, Santini L, Di Marco M, Baisero D, Francucci L, Grottolo Marasini G, Visconti P, Rondinini C (2013) Database on generation length of mammals. 5427 data records. Online at http://doi.org/10.5061/dryad.gd0m3, version 1.0 (last updated on 2013-08-27), Resource ID: 10.5061/dryad.gd0m3, Data Paper ID: doi: 10.3897/natureconservation.5.5734
Amphilophus	fish	1.5	N/A	5.16e-08	3.44e-08	Yiguan Wang, Darren J Obbard, Experimental estimates of germline mutation rate in eukaryotes: a phylogenetic meta-analysis, Evolution Letters, Volume 7, Issue 4, August 2023, Pages 216–226, https://doi.org/10.1093/evlett/qrad027
Amphiprion_ocellaris	fish	1	N/A	7.36e-09	7.36e-09	Yiguan Wang, Darren J Obbard, Experimental estimates of germline mutation rate in eukaryotes: a phylogenetic meta-analysis, Evolution Letters, Volume 7, Issue 4, August 2023, Pages 216–226, https://doi.org/10.1093/evlett/qrad027
Anopheles_coluzzii	arthropods	0.08	N/A	1e-09	1.25e-08	Mwima, R., Hui, T.-Y., Kayondo, J. K., & Burt, A. (2024). The population genetics of partial diapause, with applications to the aestivating malaria mosquito Anopheles coluzzii. Molecular Ecology Resources, 24, e13949. https://doi.org/10.1111/1755-0998.13949
Anopheles_gambiae	arthropods	0.06	N/A	2.57e-09	4.28333e-08	Yiguan Wang, Darren J Obbard, Experimental estimates of germline mutation rate in eukaryotes: a phylogenetic meta-analysis, Evolution Letters, Volume 7, Issue 4, August 2023, Pages 216–226, https://doi.org/10.1093/evlett/qrad027
Anopheles_stephensi	arthropods	0.05	Calculated as ln(net reproductive rate) / intrinsic rate of increase	1.36e-09	2.72e-08	Fazeli-Dinan M, Azarnoosh M, Özgökçe MS, Chi H, Hosseini-Vasoukolaei N, Haghi FM, Zazouli MA, Nikookar SH, Dehbandi R, Enayati A, Zaim M, Hemingway J. Global water quality changes posing threat of increasing infectious diseases, a case study on malaria vector Anopheles stephensi coping with the water pollutants using age-stage, two-sex life table method. Malar J. 2022 Jun 8;21(1):178. doi: 10.118…
Aotus_nancymaae	mammals	8.35	Calculated from congeneric species in the same bin of log body mass	8.14e-09	9.7485e-10	Pacifici M, Santini L, Di Marco M, Baisero D, Francucci L, Grottolo Marasini G, Visconti P, Rondinini C (2013) Database on generation length of mammals. 5427 data records. Online at http://doi.org/10.5061/dryad.gd0m3, version 1.0 (last updated on 2013-08-27), Resource ID: 10.5061/dryad.gd0m3, Data Paper ID: doi: 10.3897/natureconservation.5.5734
Apis_mellifera	arthropods	0.08	N/A	3.4e-09	4.25e-08	Yiguan Wang, Darren J Obbard, Experimental estimates of germline mutation rate in eukaryotes: a phylogenetic meta-analysis, Evolution Letters, Volume 7, Issue 4, August 2023, Pages 216–226, https://doi.org/10.1093/evlett/qrad027
Aptenodytes_forsteri	birds	20.46	Modelled based on age at first breeding, maximum longevity and annual adult survival	1.41e-08	6.8915e-10	BirdLife International (2024) Generation lengths of the world's birds. Version 2 (November 2020). Available from https://datazone.birdlife.org
Ara_glaucogularis	birds	8.14	Modelled based on age at first breeding, maximum longevity and annual adult survival	1e-08	1.2285e-09	BirdLife International (2024) Generation lengths of the world's birds. Version 2 (November 2020). Available from https://datazone.birdlife.org
Arabidopsis_thaliana	plants	0.12	N/A	6.9e-09	5.75e-08	Yiguan Wang, Darren J Obbard, Experimental estimates of germline mutation rate in eukaryotes: a phylogenetic meta-analysis, Evolution Letters, Volume 7, Issue 4, August 2023, Pages 216–226, https://doi.org/10.1093/evlett/qrad027
Arctocephalus_gazella	mammals	9.16	Calculated as the difference between reproductive life span and age at first birth	6.78e-09	7.40175e-10	Pacifici M, Santini L, Di Marco M, Baisero D, Francucci L, Grottolo Marasini G, Visconti P, Rondinini C (2013) Database on generation length of mammals. 5427 data records. Online at http://doi.org/10.5061/dryad.gd0m3, version 1.0 (last updated on 2013-08-27), Resource ID: 10.5061/dryad.gd0m3, Data Paper ID: doi: 10.3897/natureconservation.5.5734
Balaena_mysticetus	mammals	52	IUCN Red List data	1.2e-08	2.30769e-10	Pacifici M, Santini L, Di Marco M, Baisero D, Francucci L, Grottolo Marasini G, Visconti P, Rondinini C (2013) Database on generation length of mammals. 5427 data records. Online at http://doi.org/10.5061/dryad.gd0m3, version 1.0 (last updated on 2013-08-27), Resource ID: 10.5061/dryad.gd0m3, Data Paper ID: doi: 10.3897/natureconservation.5.5734
Balaenoptera_musculus	mammals	31	IUCN Red List data	1.24e-08	4e-10	Pacifici M, Santini L, Di Marco M, Baisero D, Francucci L, Grottolo Marasini G, Visconti P, Rondinini C (2013) Database on generation length of mammals. 5427 data records. Online at http://doi.org/10.5061/dryad.gd0m3, version 1.0 (last updated on 2013-08-27), Resource ID: 10.5061/dryad.gd0m3, Data Paper ID: doi: 10.3897/natureconservation.5.5734
Balaenoptera_physalus	mammals	26	IUCN Red List data	8.8e-09	3.38462e-10	Pacifici M, Santini L, Di Marco M, Baisero D, Francucci L, Grottolo Marasini G, Visconti P, Rondinini C (2013) Database on generation length of mammals. 5427 data records. Online at http://doi.org/10.5061/dryad.gd0m3, version 1.0 (last updated on 2013-08-27), Resource ID: 10.5061/dryad.gd0m3, Data Paper ID: doi: 10.3897/natureconservation.5.5734
Bathycoccus_prasinos	protists	0.00442	Supplementary table S1.	3.02e-10	6.83258e-08	Krasovec M, Eyre-Walker A, Sanchez-Ferandin S, Piganeau G. Spontaneous Mutation Rate in the Smallest Photosynthetic Eukaryotes. Mol Biol Evol. 2017 Jul 1;34(7):1770-1779. doi: 10.1093/molbev/msx119. PMID: 28379581; PMCID: PMC5455958.
Betta_splendens	fish	0.5	N/A	4.36e-09	8.72e-09	Bergeron, L.A., Besenbacher, S., Zheng, J. et al. Evolution of the germline mutation rate across vertebrates. Nature 615, 285–291 (2023). https://doi.org/10.1038/s41586-023-05752-y
Bombus_terrestris	arthropods	0.1	N/A	3.58e-09	3.58e-08	Yiguan Wang, Darren J Obbard, Experimental estimates of germline mutation rate in eukaryotes: a phylogenetic meta-analysis, Evolution Letters, Volume 7, Issue 4, August 2023, Pages 216–226, https://doi.org/10.1093/evlett/qrad027
Bombyx_mori	arthropods	0.16	N/A	4.1e-09	2.5625e-08	Yiguan Wang, Darren J Obbard, Experimental estimates of germline mutation rate in eukaryotes: a phylogenetic meta-analysis, Evolution Letters, Volume 7, Issue 4, August 2023, Pages 216–226, https://doi.org/10.1093/evlett/qrad027
Bos_taurus	mammals	6	Published estimates vary between 5 - 7 years	1.17e-08	1.95e-09	Ruth Bollongino, Joachim Burger, Adam Powell, Marjan Mashkour, Jean-Denis Vigne, Mark G. Thomas, Modern Taurine Cattle Descended from Small Number of Near-Eastern Founders, Molecular Biology and Evolution, Volume 29, Issue 9, September 2012, Pages 2101–2104, https://doi.org/10.1093/molbev/mss092
Brassica_rapa	plants	1	Annual	9.1e-09	9.1e-09	Yiguan Wang, Darren J Obbard, Experimental estimates of germline mutation rate in eukaryotes: a phylogenetic meta-analysis, Evolution Letters, Volume 7, Issue 4, August 2023, Pages 216–226, https://doi.org/10.1093/evlett/qrad027
Bubo_scandiacus	birds	7.77	Modelled based on age at first breeding, maximum longevity and annual adult survival	9.79e-10	1.25997e-10	BirdLife International (2024) Generation lengths of the world's birds. Version 2 (November 2020). Available from https://datazone.birdlife.org
Caenorhabditis_briggsae	nematodes	0.164	N/A	1.33e-09	8.10976e-09	Yiguan Wang, Darren J Obbard, Experimental estimates of germline mutation rate in eukaryotes: a phylogenetic meta-analysis, Evolution Letters, Volume 7, Issue 4, August 2023, Pages 216–226, https://doi.org/10.1093/evlett/qrad027
Caenorhabditis_elegans	nematodes	0.008	N/A	4.78e-09	5.975e-07	Yiguan Wang, Darren J Obbard, Experimental estimates of germline mutation rate in eukaryotes: a phylogenetic meta-analysis, Evolution Letters, Volume 7, Issue 4, August 2023, Pages 216–226, https://doi.org/10.1093/evlett/qrad027
Caenorhabditis_remanei	nematodes	0.01	Calculated based on female age-specific survivorship and daily offspring production	2.96e-09	2.96e-07	Diaz SA, Lindström J, Haydon DT. Basic Demography of Caenorhabditis remanei Cultured under Standard Laboratory Conditions. J Nematol. 2008 Sep;40(3):167-78. PMID: 19440256; PMCID: PMC2664667.
Callithrix_jacchus	mammals	5.91	Calculated as the difference between reproductive life span and age at first birth	4.3e-09	7.2758e-10	Pacifici M, Santini L, Di Marco M, Baisero D, Francucci L, Grottolo Marasini G, Visconti P, Rondinini C (2013) Database on generation length of mammals. 5427 data records. Online at http://doi.org/10.5061/dryad.gd0m3, version 1.0 (last updated on 2013-08-27), Resource ID: 10.5061/dryad.gd0m3, Data Paper ID: doi: 10.3897/natureconservation.5.5734
Canis_lupus	mammals	7.9	Calculated as the difference between reproductive life span and age at first birth	4.5e-09	5.6962e-10	Pacifici M, Santini L, Di Marco M, Baisero D, Francucci L, Grottolo Marasini G, Visconti P, Rondinini C (2013) Database on generation length of mammals. 5427 data records. Online at http://doi.org/10.5061/dryad.gd0m3, version 1.0 (last updated on 2013-08-27), Resource ID: 10.5061/dryad.gd0m3, Data Paper ID: doi: 10.3897/natureconservation.5.5734
Canis_lupus_familiaris	mammals	2	N/A	8.68e-09	4.34e-09	Yiguan Wang, Darren J Obbard, Experimental estimates of germline mutation rate in eukaryotes: a phylogenetic meta-analysis, Evolution Letters, Volume 7, Issue 4, August 2023, Pages 216–226, https://doi.org/10.1093/evlett/qrad027
Capra_hircus	mammals	2	N/A	5.25e-09	2.625e-09	J. P. De Magalhães, J. Costa, A database of vertebrate longevity records and their relation to other life‐history traits, Journal of Evolutionary Biology, Volume 22, Issue 8, 1 August 2009, Pages 1770–1774, https://doi.org/10.1111/j.1420-9101.2009.01783.x
Cavia_aperea	mammals	1.7	Calculated as the sum between age at female sexual maturity and gestation length	8.72e-09	5.12941e-09	Pacifici M, Santini L, Di Marco M, Baisero D, Francucci L, Grottolo Marasini G, Visconti P, Rondinini C (2013) Database on generation length of mammals. 5427 data records. Online at http://doi.org/10.5061/dryad.gd0m3, version 1.0 (last updated on 2013-08-27), Resource ID: 10.5061/dryad.gd0m3, Data Paper ID: doi: 10.3897/natureconservation.5.5734
Ceratotherium_simum_simum	mammals	18.81	Calculated as the difference between reproductive life span and age at first birth	9.56e-09	5.0824e-10	Pacifici M, Santini L, Di Marco M, Baisero D, Francucci L, Grottolo Marasini G, Visconti P, Rondinini C (2013) Database on generation length of mammals. 5427 data records. Online at http://doi.org/10.5061/dryad.gd0m3, version 1.0 (last updated on 2013-08-27), Resource ID: 10.5061/dryad.gd0m3, Data Paper ID: doi: 10.3897/natureconservation.5.5734
Cervus_elaphus_yarkandensis	mammals	6.3	N/A	6.71e-09	1.06508e-09	Ababaikeri, B., Abduriyim, S., Tohetahong, Y. et al. Whole-genome sequencing of Tarim red deer (Cervus elaphus yarkandensis) reveals demographic history and adaptations to an arid-desert environment. Front Zool 17, 31 (2020). https://doi.org/10.1186/s12983-020-00379-5
Cervus_nippon	mammals	9.59	Calculated as the difference between reproductive life span and age at first birth	4.7e-09	4.90094e-10	Pacifici M, Santini L, Di Marco M, Baisero D, Francucci L, Grottolo Marasini G, Visconti P, Rondinini C (2013) Database on generation length of mammals. 5427 data records. Online at http://doi.org/10.5061/dryad.gd0m3, version 1.0 (last updated on 2013-08-27), Resource ID: 10.5061/dryad.gd0m3, Data Paper ID: doi: 10.3897/natureconservation.5.5734
Chauna_torquata	birds	7.21	Modelled based on age at first breeding, maximum longevity and annual adult survival	7.06e-09	9.79196e-10	BirdLife International (2024) Generation lengths of the world's birds. Version 2 (November 2020). Available from https://datazone.birdlife.org
Chironomus_riparius	arthropods	0.0576	Emergence time calculated in laboratory settings averaged across temperatures	3.53e-09	6.12847e-08	Foucault Q, Wieser A, Waldvogel AM, Feldmeyer B, Pfenninger M. Rapid adaptation to high temperatures in Chironomus riparius. Ecol Evol. 2018 Dec 3;8(24):12780-12789. doi: 10.1002/ece3.4706. PMID: 30619582; PMCID: PMC6308882.
Chlamydomonas_incerta	protists	0.00105	N/A	1.16e-09	1.10476e-06	López-Cortegano E, Craig RJ, Chebib J, Samuels T, Morgan AD, Kraemer SA, Böndel KB, Ness RW, Colegrave N, Keightley PD. De Novo Mutation Rate Variation and Its Determinants in Chlamydomonas. Mol Biol Evol. 2021 Aug 23;38(9):3709-3723. doi: 10.1093/molbev/msab140. PMID: 33950243; PMCID: PMC8383909.
Chlamydomonas_reinhardtii	protists	0.0011	N/A	8.86e-10	8.05455e-07	Ferenczi A, Pyott DE, Xipnitou A, Molnar A. Efficient targeted DNA editing and replacement in Chlamydomonas reinhardtii using Cpf1 ribonucleoproteins and single-stranded DNA. Proc Natl Acad Sci U S A. 2017 Dec 19;114(51):13567-13572. doi: 10.1073/pnas.1710597114. Epub 2017 Dec 5. PMID: 29208717; PMCID: PMC5754772.
Chlorocebus_sabaeus	mammals	14.89	Calculated from congeneric species in the same bin of log body mass	9.4e-09	6.31296e-10	Pacifici M, Santini L, Di Marco M, Baisero D, Francucci L, Grottolo Marasini G, Visconti P, Rondinini C (2013) Database on generation length of mammals. 5427 data records. Online at http://doi.org/10.5061/dryad.gd0m3, version 1.0 (last updated on 2013-08-27), Resource ID: 10.5061/dryad.gd0m3, Data Paper ID: doi: 10.3897/natureconservation.5.5734
Chrysemys_picta	reptiles	11	N/A	4.61e-09	4.19091e-10	Reid, B.N., Mladenoff, D.J. and Peery, M.Z. (2017), Genetic effects of landscape, habitat preference and demography on three co-occurring turtle species. Mol Ecol, 26: 781-798. https://doi.org/10.1111/mec.13962
Clupea_harengus	fish	6	Based on historical sampling of herring stocks	2e-09	3.33333e-10	Feng C, Pettersson M, Lamichhaney S, Rubin CJ, Rafati N, Casini M, Folkvord A, Andersson L. Moderate nucleotide diversity in the Atlantic herring is associated with a low mutation rate. Elife. 2017 Jun 30;6:e23907. doi: 10.7554/eLife.23907. PMID: 28665273; PMCID: PMC5524536.
Coleonyx_brevis	reptiles	2	N/A	6.33e-09	3.165e-09	Yiguan Wang, Darren J Obbard, Experimental estimates of germline mutation rate in eukaryotes: a phylogenetic meta-analysis, Evolution Letters, Volume 7, Issue 4, August 2023, Pages 216–226, https://doi.org/10.1093/evlett/qrad027
Coturnix_japonica	birds	2.17	Modelled based on age at first breeding, maximum longevity and annual adult survival	5.67e-09	2.6129e-09	BirdLife International (2024) Generation lengths of the world's birds. Version 2 (November 2020). Available from https://datazone.birdlife.org
Cyanistes_caeruleus	birds	2.77	Modelled based on age at first breeding, maximum longevity and annual adult survival	5.19e-09	1.87365e-09	BirdLife International (2024) Generation lengths of the world's birds. Version 2 (November 2020). Available from https://datazone.birdlife.org
Cynoglossus_semilaevis	fish	2	N/A	9.13e-09	4.565e-09	Yiguan Wang, Darren J Obbard, Experimental estimates of germline mutation rate in eukaryotes: a phylogenetic meta-analysis, Evolution Letters, Volume 7, Issue 4, August 2023, Pages 216–226, https://doi.org/10.1093/evlett/qrad027
Cyprinus_carpio	fish	5.5	Estimated as median ln(3)/K based on 38 growth studies	5.62e-09	1.02182e-09	https://www.fishbase.de/summary/1450
Daphnia_galeata	arthropods	0.0556	Calculated as ln(net reproductive rate) / intrinsic rate of increase	7.45e-10	1.33993e-08	Day K, Kaushik NK. An assessment of the chronic toxicity of the synthetic pyrethroid, fenvalerate, to Daphnia galeata mendotae, using life tables. Environ Pollut. 1987;44(1):13-26. doi: 10.1016/0269-7491(87)90125-4. PMID: 15092782.
Daphnia_magna	arthropods	0.04	N/A	8.69e-09	2.1725e-07	Yiguan Wang, Darren J Obbard, Experimental estimates of germline mutation rate in eukaryotes: a phylogenetic meta-analysis, Evolution Letters, Volume 7, Issue 4, August 2023, Pages 216–226, https://doi.org/10.1093/evlett/qrad027
Daphnia_pulex	arthropods	0.027	N/A	2.05e-09	7.59259e-08	Yiguan Wang, Darren J Obbard, Experimental estimates of germline mutation rate in eukaryotes: a phylogenetic meta-analysis, Evolution Letters, Volume 7, Issue 4, August 2023, Pages 216–226, https://doi.org/10.1093/evlett/qrad027
Dictyostelium_discoideum	protists	0.00046	Doubling time	2.49e-11	5.41304e-08	Yiguan Wang, Darren J Obbard, Experimental estimates of germline mutation rate in eukaryotes: a phylogenetic meta-analysis, Evolution Letters, Volume 7, Issue 4, August 2023, Pages 216–226, https://doi.org/10.1093/evlett/qrad027
Drosophila_melanogaster	arthropods	0.055	N/A	5.64e-09	1.02545e-07	Yiguan Wang, Darren J Obbard, Experimental estimates of germline mutation rate in eukaryotes: a phylogenetic meta-analysis, Evolution Letters, Volume 7, Issue 4, August 2023, Pages 216–226, https://doi.org/10.1093/evlett/qrad027
Drosophila_pseudoobscura	arthropods	0.074	N/A	3.5e-09	4.72973e-08	BACIGALUPE, L.D., CRUDGINGTON, H.S., HUNTER, F., MOORE, A.J. and SNOOK, R.R. (2007), Sexual conflict does not drive reproductive isolation in experimental populations of Drosophila pseudoobscura. Journal of Evolutionary Biology, 20: 1763-1771. https://doi.org/10.1111/j.1420-9101.2007.01389.x
Drosophila_simulans	arthropods	0.068	N/A	4.51e-09	6.63235e-08	Yiguan Wang, Darren J Obbard, Experimental estimates of germline mutation rate in eukaryotes: a phylogenetic meta-analysis, Evolution Letters, Volume 7, Issue 4, August 2023, Pages 216–226, https://doi.org/10.1093/evlett/qrad027
Ectocarpus_siliculosus	protists	0.164	N/A	4.07e-10	2.48171e-09	Yiguan Wang, Darren J Obbard, Experimental estimates of germline mutation rate in eukaryotes: a phylogenetic meta-analysis, Evolution Letters, Volume 7, Issue 4, August 2023, Pages 216–226, https://doi.org/10.1093/evlett/qrad027
Elephas_maximus	mammals	22	IUCN Red List data	5.3e-09	2.40909e-10	Pacifici M, Santini L, Di Marco M, Baisero D, Francucci L, Grottolo Marasini G, Visconti P, Rondinini C (2013) Database on generation length of mammals. 5427 data records. Online at http://doi.org/10.5061/dryad.gd0m3, version 1.0 (last updated on 2013-08-27), Resource ID: 10.5061/dryad.gd0m3, Data Paper ID: doi: 10.3897/natureconservation.5.5734
Emiliania_huxleyi	protists	0.0027	Approximated based on growth curve	5.55e-10	2.05556e-07	Laguna R, Romo J, Read BA, Wahlund TM. Induction of phase variation events in the life cycle of the marine coccolithophorid Emiliania huxleyi. Appl Environ Microbiol. 2001 Sep;67(9):3824-31. doi: 10.1128/AEM.67.9.3824-3831.2001. PMID: 11525973; PMCID: PMC93097.
Eublepharis_macularius	reptiles	2	N/A	5.74e-09	2.87e-09	Yiguan Wang, Darren J Obbard, Experimental estimates of germline mutation rate in eukaryotes: a phylogenetic meta-analysis, Evolution Letters, Volume 7, Issue 4, August 2023, Pages 216–226, https://doi.org/10.1093/evlett/qrad027
Felis_catus	mammals	2	N/A	8.17e-09	4.085e-09	Yiguan Wang, Darren J Obbard, Experimental estimates of germline mutation rate in eukaryotes: a phylogenetic meta-analysis, Evolution Letters, Volume 7, Issue 4, August 2023, Pages 216–226, https://doi.org/10.1093/evlett/qrad027
Ficedula_albicollis	birds	2.69	Modelled based on age at first breeding, maximum longevity and annual adult survival	4.6e-09	1.71004e-09	BirdLife International (2024) Generation lengths of the world's birds. Version 2 (November 2020). Available from https://datazone.birdlife.org
Fukomys_damarensis	mammals	5.57	Calculated from congeneric species	7.41e-09	1.33034e-09	Pacifici M, Santini L, Di Marco M, Baisero D, Francucci L, Grottolo Marasini G, Visconti P, Rondinini C (2013) Database on generation length of mammals. 5427 data records. Online at http://doi.org/10.5061/dryad.gd0m3, version 1.0 (last updated on 2013-08-27), Resource ID: 10.5061/dryad.gd0m3, Data Paper ID: doi: 10.3897/natureconservation.5.5734
Gallus_gallus_domesticus	birds	2	N/A	3.62e-09	1.81e-09	Yiguan Wang, Darren J Obbard, Experimental estimates of germline mutation rate in eukaryotes: a phylogenetic meta-analysis, Evolution Letters, Volume 7, Issue 4, August 2023, Pages 216–226, https://doi.org/10.1093/evlett/qrad027
Giraffa_camelopardalis	mammals	14.39	Calculated as the difference between reproductive life span and age at first birth	1e-08	6.94927e-10	Pacifici M, Santini L, Di Marco M, Baisero D, Francucci L, Grottolo Marasini G, Visconti P, Rondinini C (2013) Database on generation length of mammals. 5427 data records. Online at http://doi.org/10.5061/dryad.gd0m3, version 1.0 (last updated on 2013-08-27), Resource ID: 10.5061/dryad.gd0m3, Data Paper ID: doi: 10.3897/natureconservation.5.5734
Gorilla_gorilla	mammals	22	IUCN Red List data	1.13e-08	5.13636e-10	Pacifici M, Santini L, Di Marco M, Baisero D, Francucci L, Grottolo Marasini G, Visconti P, Rondinini C (2013) Database on generation length of mammals. 5427 data records. Online at http://doi.org/10.5061/dryad.gd0m3, version 1.0 (last updated on 2013-08-27), Resource ID: 10.5061/dryad.gd0m3, Data Paper ID: doi: 10.3897/natureconservation.5.5734
Gyps_fulvus	birds	15.03	Modelled based on age at first breeding, maximum longevity and annual adult survival	2.61e-09	1.73653e-10	BirdLife International (2024) Generation lengths of the world's birds. Version 2 (November 2020). Available from https://datazone.birdlife.org
Hanseniaspora_osmophila	fungi	0.00017	Approximated based on growth curve	1.66e-10	9.76471e-07	Rodríguez, Pilar Fernandez-Pacheco, et al. "Selection of potential non-Sacharomyces probiotic yeasts from food origin by a step-by-step approach." Food Research International 112 (2018): 143-151.
Hanseniaspora_uvarum	fungi	0.00015	Calculated as the time difference between two successive cytokenetic events	1.6e-10	1.06667e-06	Nils Arneborg, Henrik Siegumfeldt, Grith H. Andersen, Peter Nissen, Vincent R. Daria, Peter John Rodrigo, Jesper Glückstad, Interactive optical trapping shows that confinement is a determinant of growth in a mixed yeast culture, FEMS Microbiology Letters, Volume 245, Issue 1, April 2005, Pages 155–159, https://doi.org/10.1016/j.femsle.2005.03.008
Heliconius_melpomene	arthropods	0.25	N/A	2.9e-09	1.16e-08	Pardo-Diaz C, Salazar C, Baxter SW, Merot C, Figueiredo-Ready W, et al. (2012) Adaptive Introgression across Species Boundaries in Heliconius Butterflies. PLOS Genetics 8(6): e1002752. https://doi.org/10.1371/journal.pgen.1002752
Hippopotamus_amphibius	mammals	10	IUCN Red List data	1.18e-08	1.18e-09	Pacifici M, Santini L, Di Marco M, Baisero D, Francucci L, Grottolo Marasini G, Visconti P, Rondinini C (2013) Database on generation length of mammals. 5427 data records. Online at http://doi.org/10.5061/dryad.gd0m3, version 1.0 (last updated on 2013-08-27), Resource ID: 10.5061/dryad.gd0m3, Data Paper ID: doi: 10.3897/natureconservation.5.5734
Homo_sapiens	mammals	29	Estimated using cross-cultural data on maternal age at first and last birth and age differences between spouses	1.24e-08	4.27586e-10	Fenner, J.N. (2005), Cross-cultural estimation of the human generation interval for use in genetics-based population divergence studies. Am. J. Phys. Anthropol., 128: 415-423. https://doi.org/10.1002/ajpa.20188
Hylobates_lar	mammals	15	IUCN Red List data	7.05e-09	4.7e-10	Pacifici M, Santini L, Di Marco M, Baisero D, Francucci L, Grottolo Marasini G, Visconti P, Rondinini C (2013) Database on generation length of mammals. 5427 data records. Online at http://doi.org/10.5061/dryad.gd0m3, version 1.0 (last updated on 2013-08-27), Resource ID: 10.5061/dryad.gd0m3, Data Paper ID: doi: 10.3897/natureconservation.5.5734
Larimichthys_crocea	fish	2	N/A	2.25e-09	1.125e-09	Yiguan Wang, Darren J Obbard, Experimental estimates of germline mutation rate in eukaryotes: a phylogenetic meta-analysis, Evolution Letters, Volume 7, Issue 4, August 2023, Pages 216–226, https://doi.org/10.1093/evlett/qrad027
Larus_argentatus	birds	12.45	Modelled based on age at first breeding, maximum longevity and annual adult survival	7.41e-09	5.95181e-10	BirdLife International (2024) Generation lengths of the world's birds. Version 2 (November 2020). Available from https://datazone.birdlife.org
Larus_marinus	birds	12.24	Modelled based on age at first breeding, maximum longevity and annual adult survival	8.72e-09	7.12418e-10	BirdLife International (2024) Generation lengths of the world's birds. Version 2 (November 2020). Available from https://datazone.birdlife.org
Lemna_minor_	plants	0.005	Clone-specific doubling time	8.66e-11	1.732e-08	Bog, M., Appenroth, K.-J., Schneider, P., & Sree, K. S. (2022). Intraspecific Diversity in Aquatic Ecosystems: Comparison between Spirodela polyrhiza and Lemna minor in Natural Populations of Duckweed. Plants, 11(7), 968. https://doi.org/10.3390/plants11070968
Loxodonta_africana	mammals	25	IUCN Red List data	3.9e-09	1.56e-10	Pacifici M, Santini L, Di Marco M, Baisero D, Francucci L, Grottolo Marasini G, Visconti P, Rondinini C (2013) Database on generation length of mammals. 5427 data records. Online at http://doi.org/10.5061/dryad.gd0m3, version 1.0 (last updated on 2013-08-27), Resource ID: 10.5061/dryad.gd0m3, Data Paper ID: doi: 10.3897/natureconservation.5.5734
Macaca_mulatta	mammals	13.86	Calculated as the difference between reproductive life span and age at first birth	6.57e-09	4.74026e-10	Pacifici M, Santini L, Di Marco M, Baisero D, Francucci L, Grottolo Marasini G, Visconti P, Rondinini C (2013) Database on generation length of mammals. 5427 data records. Online at http://doi.org/10.5061/dryad.gd0m3, version 1.0 (last updated on 2013-08-27), Resource ID: 10.5061/dryad.gd0m3, Data Paper ID: doi: 10.3897/natureconservation.5.5734
Mandrillus_leucophaeus	mammals	10	IUCN Red List data	6.33e-09	6.33e-10	Pacifici M, Santini L, Di Marco M, Baisero D, Francucci L, Grottolo Marasini G, Visconti P, Rondinini C (2013) Database on generation length of mammals. 5427 data records. Online at http://doi.org/10.5061/dryad.gd0m3, version 1.0 (last updated on 2013-08-27), Resource ID: 10.5061/dryad.gd0m3, Data Paper ID: doi: 10.3897/natureconservation.5.5734
Marasmius_oreades	fungi	10	Based on observations in nature	7.25e-08	7.25e-09	Hiltunen M, Grudzinska-Sterno M, Wallerman O, Ryberg M, Johannesson H. Maintenance of High Genome Integrity over Vegetative Growth in the Fairy-Ring Mushroom Marasmius oreades. Curr Biol. 2019 Aug 19;29(16):2758-2765.e6. doi: 10.1016/j.cub.2019.07.025. Epub 2019 Aug 8. PMID: 31402298.
Megaptera_novaeangliae	mammals	22	IUCN Red List data	1.12e-08	5.09091e-10	Pacifici M, Santini L, Di Marco M, Baisero D, Francucci L, Grottolo Marasini G, Visconti P, Rondinini C (2013) Database on generation length of mammals. 5427 data records. Online at http://doi.org/10.5061/dryad.gd0m3, version 1.0 (last updated on 2013-08-27), Resource ID: 10.5061/dryad.gd0m3, Data Paper ID: doi: 10.3897/natureconservation.5.5734
Microcebus_murinus	mammals	5.63	Calculated as the difference between reproductive life span and age at first birth	1.52e-08	2.69982e-09	Pacifici M, Santini L, Di Marco M, Baisero D, Francucci L, Grottolo Marasini G, Visconti P, Rondinini C (2013) Database on generation length of mammals. 5427 data records. Online at http://doi.org/10.5061/dryad.gd0m3, version 1.0 (last updated on 2013-08-27), Resource ID: 10.5061/dryad.gd0m3, Data Paper ID: doi: 10.3897/natureconservation.5.5734
Monodelphis_domestica	mammals	1.96	Calculated as the difference between reproductive life span and age at first birth	4.6e-09	2.34694e-09	Pacifici M, Santini L, Di Marco M, Baisero D, Francucci L, Grottolo Marasini G, Visconti P, Rondinini C (2013) Database on generation length of mammals. 5427 data records. Online at http://doi.org/10.5061/dryad.gd0m3, version 1.0 (last updated on 2013-08-27), Resource ID: 10.5061/dryad.gd0m3, Data Paper ID: doi: 10.3897/natureconservation.5.5734
Moschus_berezovskii	mammals	7	IUCN Red List data	1e-08	1.42857e-09	Pacifici M, Santini L, Di Marco M, Baisero D, Francucci L, Grottolo Marasini G, Visconti P, Rondinini C (2013) Database on generation length of mammals. 5427 data records. Online at http://doi.org/10.5061/dryad.gd0m3, version 1.0 (last updated on 2013-08-27), Resource ID: 10.5061/dryad.gd0m3, Data Paper ID: doi: 10.3897/natureconservation.5.5734
Mus_musculus	mammals	1.72	Calculated as the difference between reproductive life span and age at first birth	5.08e-09	2.95349e-09	Pacifici M, Santini L, Di Marco M, Baisero D, Francucci L, Grottolo Marasini G, Visconti P, Rondinini C (2013) Database on generation length of mammals. 5427 data records. Online at http://doi.org/10.5061/dryad.gd0m3, version 1.0 (last updated on 2013-08-27), Resource ID: 10.5061/dryad.gd0m3, Data Paper ID: doi: 10.3897/natureconservation.5.5734
Neofelis_nebulosa	mammals	6.99	Calculated as the sum between age at female sexual maturity and gestation length	6.23e-09	8.91273e-10	Pacifici M, Santini L, Di Marco M, Baisero D, Francucci L, Grottolo Marasini G, Visconti P, Rondinini C (2013) Database on generation length of mammals. 5427 data records. Online at http://doi.org/10.5061/dryad.gd0m3, version 1.0 (last updated on 2013-08-27), Resource ID: 10.5061/dryad.gd0m3, Data Paper ID: doi: 10.3897/natureconservation.5.5734
Neogale_vison	mammals	4.04	Calculated as the sum between age at female sexual maturity and gestation length	4.64e-09	1.14851e-09	Pacifici M, Santini L, Di Marco M, Baisero D, Francucci L, Grottolo Marasini G, Visconti P, Rondinini C (2013) Database on generation length of mammals. 5427 data records. Online at http://doi.org/10.5061/dryad.gd0m3, version 1.0 (last updated on 2013-08-27), Resource ID: 10.5061/dryad.gd0m3, Data Paper ID: doi: 10.3897/natureconservation.5.5734
Neurospora_crassa	fungi	0.058	Time from progeny to progeny	6.7e-10	1.15517e-08	Dunlap JC, Borkovich KA, Henn MR, Turner GE, Sachs MS, Glass NL, McCluskey K, Plamann M, Galagan JE, Birren BW, Weiss RL, Townsend JP, Loros JJ, Nelson MA, Lambreghts R, Colot HV, Park G, Collopy P, Ringelberg C, Crew C, Litvinkova L, DeCaprio D, Hood HM, Curilla S, Shi M, Crawford M, Koerhsen M, Montgomery P, Larson L, Pearson M, Kasuga T, Tian C, Baştürkmen M, Altamirano L, Xu J. Enabling a com…
Odobenus_rosmarus	mammals	15.15	Calculated as the difference between reproductive life span and age at first birth	1.32e-08	8.71287e-10	Pacifici M, Santini L, Di Marco M, Baisero D, Francucci L, Grottolo Marasini G, Visconti P, Rondinini C (2013) Database on generation length of mammals. 5427 data records. Online at http://doi.org/10.5061/dryad.gd0m3, version 1.0 (last updated on 2013-08-27), Resource ID: 10.5061/dryad.gd0m3, Data Paper ID: doi: 10.3897/natureconservation.5.5734
Orcinus_orca	mammals	25.7	IUCN Red List data	1.41e-08	5.48638e-10	Pacifici M, Santini L, Di Marco M, Baisero D, Francucci L, Grottolo Marasini G, Visconti P, Rondinini C (2013) Database on generation length of mammals. 5427 data records. Online at http://doi.org/10.5061/dryad.gd0m3, version 1.0 (last updated on 2013-08-27), Resource ID: 10.5061/dryad.gd0m3, Data Paper ID: doi: 10.3897/natureconservation.5.5734
Ornithorhynchus_anatinus	mammals	7.89	Calculated as the difference between reproductive life span and age at first birth	7.01e-09	8.88466e-10	Pacifici M, Santini L, Di Marco M, Baisero D, Francucci L, Grottolo Marasini G, Visconti P, Rondinini C (2013) Database on generation length of mammals. 5427 data records. Online at http://doi.org/10.5061/dryad.gd0m3, version 1.0 (last updated on 2013-08-27), Resource ID: 10.5061/dryad.gd0m3, Data Paper ID: doi: 10.3897/natureconservation.5.5734
Oryza_sativa	plants	0.31	N/A	1.03e-08	3.32258e-08	SINGH, I., SHEORAN, S., KUMAR, B., KUMAR, K., & RAKSHIT, S. (2021). Speed breeding in maize (Zea mays) vis-à -vis in other crops: Status and prospects. The Indian Journal of Agricultural Sciences, 91(9), 1267–1273. https://doi.org/10.56093/ijas.v91i9.116059
Ostreococcus_tauri	protists	0.002	Supplementary table S1.	4.19e-10	2.095e-07	Krasovec M, Eyre-Walker A, Grimsley N, Salmeron C, Pecqueur D, Piganeau G, Sanchez-Ferandin S. Fitness Effects of Spontaneous Mutations in Picoeukaryotic Marine Green Algae. G3 (Bethesda). 2016 Jul 7;6(7):2063-71. doi: 10.1534/g3.116.029769. PMID: 27175016; PMCID: PMC4938659.
Pan_troglodytes	mammals	20	IUCN Red List data	1.16e-08	5.8e-10	Pacifici M, Santini L, Di Marco M, Baisero D, Francucci L, Grottolo Marasini G, Visconti P, Rondinini C (2013) Database on generation length of mammals. 5427 data records. Online at http://doi.org/10.5061/dryad.gd0m3, version 1.0 (last updated on 2013-08-27), Resource ID: 10.5061/dryad.gd0m3, Data Paper ID: doi: 10.3897/natureconservation.5.5734
Panagrolaimus_sp.PS1159	nematodes	0.025	N/A	5.83e-10	2.332e-08	Hellekes V, Claus D, Seiler J, Illner F, Schiffer PH, Kroiher M. CRISPR/Cas9 mediated gene editing in non-model nematode Panagrolaimus sp. PS1159. Front Genome Ed. 2023 Feb 3;5:1078359. doi: 10.3389/fgeed.2023.1078359. PMID: 36818277; PMCID: PMC9935820.
Panthera_leo	mammals	6	IUCN Red List data	6.43e-09	1.07167e-09	Pacifici M, Santini L, Di Marco M, Baisero D, Francucci L, Grottolo Marasini G, Visconti P, Rondinini C (2013) Database on generation length of mammals. 5427 data records. Online at http://doi.org/10.5061/dryad.gd0m3, version 1.0 (last updated on 2013-08-27), Resource ID: 10.5061/dryad.gd0m3, Data Paper ID: doi: 10.3897/natureconservation.5.5734
Panthera_onca	mammals	9.81	Calculated as the sum between age at female sexual maturity and gestation length	6.62e-09	6.74822e-10	Pacifici M, Santini L, Di Marco M, Baisero D, Francucci L, Grottolo Marasini G, Visconti P, Rondinini C (2013) Database on generation length of mammals. 5427 data records. Online at http://doi.org/10.5061/dryad.gd0m3, version 1.0 (last updated on 2013-08-27), Resource ID: 10.5061/dryad.gd0m3, Data Paper ID: doi: 10.3897/natureconservation.5.5734
Panthera_pardus	mammals	9.32	Calculated as the difference between reproductive life span and age at first birth	5.13e-09	5.50429e-10	Pacifici M, Santini L, Di Marco M, Baisero D, Francucci L, Grottolo Marasini G, Visconti P, Rondinini C (2013) Database on generation length of mammals. 5427 data records. Online at http://doi.org/10.5061/dryad.gd0m3, version 1.0 (last updated on 2013-08-27), Resource ID: 10.5061/dryad.gd0m3, Data Paper ID: doi: 10.3897/natureconservation.5.5734
Panthera_tigris	mammals	8	IUCN Red List data	8.44e-09	1.055e-09	Pacifici M, Santini L, Di Marco M, Baisero D, Francucci L, Grottolo Marasini G, Visconti P, Rondinini C (2013) Database on generation length of mammals. 5427 data records. Online at http://doi.org/10.5061/dryad.gd0m3, version 1.0 (last updated on 2013-08-27), Resource ID: 10.5061/dryad.gd0m3, Data Paper ID: doi: 10.3897/natureconservation.5.5734
Panthera_uncia	mammals	8	IUCN Red List data	4.97e-09	6.2125e-10	Pacifici M, Santini L, Di Marco M, Baisero D, Francucci L, Grottolo Marasini G, Visconti P, Rondinini C (2013) Database on generation length of mammals. 5427 data records. Online at http://doi.org/10.5061/dryad.gd0m3, version 1.0 (last updated on 2013-08-27), Resource ID: 10.5061/dryad.gd0m3, Data Paper ID: doi: 10.3897/natureconservation.5.5734
Papio_anubis	mammals	10.5	Calculated as the difference between reproductive life span and age at first birth	5.7e-09	5.42857e-10	Pacifici M, Santini L, Di Marco M, Baisero D, Francucci L, Grottolo Marasini G, Visconti P, Rondinini C (2013) Database on generation length of mammals. 5427 data records. Online at http://doi.org/10.5061/dryad.gd0m3, version 1.0 (last updated on 2013-08-27), Resource ID: 10.5061/dryad.gd0m3, Data Paper ID: doi: 10.3897/natureconservation.5.5734
Paralichthys_olivaceus	fish	5	N/A	8.52e-09	1.704e-09	Yiguan Wang, Darren J Obbard, Experimental estimates of germline mutation rate in eukaryotes: a phylogenetic meta-analysis, Evolution Letters, Volume 7, Issue 4, August 2023, Pages 216–226, https://doi.org/10.1093/evlett/qrad027
Paramecium_tetraurelia	protists	0.0018	Approximated based on growth curve	1.94e-11	1.07778e-08	Takahashi, T. Simultaneous Evaluation of Life Cycle Dynamics between a Host Paramecium and the Endosymbionts of Paramecium bursaria Using Capillary Flow Cytometry. Sci Rep 6, 31638 (2016). https://doi.org/10.1038/srep31638
Pelecanus_crispus	birds	11.85	Modelled based on age at first breeding, maximum longevity and annual adult survival	9.12e-09	7.6962e-10	BirdLife International (2024) Generation lengths of the world's birds. Version 2 (November 2020). Available from https://datazone.birdlife.org
Phaeodactylum_tricornutum	protists	0.0027	N/A	4.77e-10	1.76667e-07	Yiguan Wang, Darren J Obbard, Experimental estimates of germline mutation rate in eukaryotes: a phylogenetic meta-analysis, Evolution Letters, Volume 7, Issue 4, August 2023, Pages 216–226, https://doi.org/10.1093/evlett/qrad027
Phoenicopterus_roseus	birds	14.79	Modelled based on age at first breeding, maximum longevity and annual adult survival	1.65e-08	1.11562e-09	BirdLife International (2024) Generation lengths of the world's birds. Version 2 (November 2020). Available from https://datazone.birdlife.org
Pithecia_pithecia	mammals	9.7	Calculated as the difference between reproductive life span and age at first birth	9.92e-09	1.02268e-09	Pacifici M, Santini L, Di Marco M, Baisero D, Francucci L, Grottolo Marasini G, Visconti P, Rondinini C (2013) Database on generation length of mammals. 5427 data records. Online at http://doi.org/10.5061/dryad.gd0m3, version 1.0 (last updated on 2013-08-27), Resource ID: 10.5061/dryad.gd0m3, Data Paper ID: doi: 10.3897/natureconservation.5.5734
Plasmodium_falciparum	protists	0.0055	N/A	5.24e-10	9.52727e-08	Yiguan Wang, Darren J Obbard, Experimental estimates of germline mutation rate in eukaryotes: a phylogenetic meta-analysis, Evolution Letters, Volume 7, Issue 4, August 2023, Pages 216–226, https://doi.org/10.1093/evlett/qrad027
Platalea_ajaja	birds	8.63	Modelled based on age at first breeding, maximum longevity and annual adult survival	1.69e-08	1.95829e-09	BirdLife International (2024) Generation lengths of the world's birds. Version 2 (November 2020). Available from https://datazone.birdlife.org
Poecilia_reticulata	fish	0.6	Estimated as median ln(3)/K based on 38 growth studies	9.26e-09	1.54333e-08	https://www.fishbase.se/summary/Poecilia-reticulata.html
Pogona_vitticeps	reptiles	2	N/A	1.43e-08	7.15e-09	Bergeron, L.A., Besenbacher, S., Zheng, J. et al. Evolution of the germline mutation rate across vertebrates. Nature 615, 285–291 (2023). https://doi.org/10.1038/s41586-023-05752-y
Pongo_abelii	mammals	25	IUCN Red List data	1.66e-08	6.64e-10	Pacifici M, Santini L, Di Marco M, Baisero D, Francucci L, Grottolo Marasini G, Visconti P, Rondinini C (2013) Database on generation length of mammals. 5427 data records. Online at http://doi.org/10.5061/dryad.gd0m3, version 1.0 (last updated on 2013-08-27), Resource ID: 10.5061/dryad.gd0m3, Data Paper ID: doi: 10.3897/natureconservation.5.5734
Pristionchus_pacificus	nematodes	0.0096	N/A	2e-09	2.08333e-07	Yiguan Wang, Darren J Obbard, Experimental estimates of germline mutation rate in eukaryotes: a phylogenetic meta-analysis, Evolution Letters, Volume 7, Issue 4, August 2023, Pages 216–226, https://doi.org/10.1093/evlett/qrad027
Procavia_capensis	mammals	8.44	Calculated as the difference between reproductive life span and age at first birth	9.18e-09	1.08768e-09	Pacifici M, Santini L, Di Marco M, Baisero D, Francucci L, Grottolo Marasini G, Visconti P, Rondinini C (2013) Database on generation length of mammals. 5427 data records. Online at http://doi.org/10.5061/dryad.gd0m3, version 1.0 (last updated on 2013-08-27), Resource ID: 10.5061/dryad.gd0m3, Data Paper ID: doi: 10.3897/natureconservation.5.5734
Propanagrolaimus_sp.JU765	nematodes	0.022	N/A	8.92e-10	4.05455e-08	Schiffer PH, Danchin EGJ, Burnell AM, Creevey CJ, Wong S, Dix I, O'Mahony G, Culleton BA, Rancurel C, Stier G, Martínez-Salazar EA, Marconi A, Trivedi U, Kroiher M, Thorne MAS, Schierenberg E, Wiehe T, Blaxter M. Signatures of the Evolution of Parthenogenesis and Cryptobiosis in the Genomes of Panagrolaimid Nematodes. iScience. 2019 Nov 22;21:587-602. doi: 10.1016/j.isci.2019.10.039. Epub 2019 Oc…
Prunus_persica	plants	3	Juvinility period	8.16e-09	2.72e-09	Ricci A, Sabbadini S, Prieto H, Padilla IM, Dardick C, Li Z, Scorza R, Limera C, Mezzetti B, Perez-Jimenez M, Burgos L, Petri C. Genetic Transformation in Peach (Prunus persica L.): Challenges and Ways Forward. Plants (Basel). 2020 Jul 31;9(8):971. doi: 10.3390/plants9080971. PMID: 32752031; PMCID: PMC7465125.
Pungitius_pungitius	fish	1	N/A	4.37e-09	4.37e-09	Ravinet M, Yoshida K, Shigenobu S, Toyoda A, Fujiyama A, Kitano J. The genomic landscape at a late stage of stickleback speciation: High genomic divergence interspersed by small localized regions of introgression. PLoS Genet. 2018 May 23;14(5):e1007358. doi: 10.1371/journal.pgen.1007358. PMID: 29791436; PMCID: PMC5988309.
Pygoscelis_adeliae	birds	11.76	Modelled based on age at first breeding, maximum longevity and annual adult survival	1.5e-08	1.27551e-09	BirdLife International (2024) Generation lengths of the world's birds. Version 2 (November 2020). Available from https://datazone.birdlife.org
Rangifer_tarandus	mammals	5	IUCN Red List data	5.89e-09	1.178e-09	Pacifici M, Santini L, Di Marco M, Baisero D, Francucci L, Grottolo Marasini G, Visconti P, Rondinini C (2013) Database on generation length of mammals. 5427 data records. Online at http://doi.org/10.5061/dryad.gd0m3, version 1.0 (last updated on 2013-08-27), Resource ID: 10.5061/dryad.gd0m3, Data Paper ID: doi: 10.3897/natureconservation.5.5734
Rhea_pennata	birds	11.89	Modelled based on age at first breeding, maximum longevity and annual adult survival	3.97e-08	3.33894e-09	BirdLife International (2024) Generation lengths of the world's birds. Version 2 (November 2020). Available from https://datazone.birdlife.org
Rhodotorula_toruloides	fungi	0.0005	Approximated based on growth curve	1.9e-10	3.8e-07	Maza DD, Viñarta SC, Su Y, Guillamón JM, Aybar MJ. Growth and lipid production of Rhodotorula glutinis R4, in comparison to other oleaginous yeasts. J Biotechnol. 2020 Feb 20;310:21-31. doi: 10.1016/j.jbiotec.2020.01.012. Epub 2020 Jan 28. PMID: 32004579.
Rousettus_aegyptiacus	mammals	5	IUCN Red List data	8.1e-09	1.62e-09	Pacifici M, Santini L, Di Marco M, Baisero D, Francucci L, Grottolo Marasini G, Visconti P, Rondinini C (2013) Database on generation length of mammals. 5427 data records. Online at http://doi.org/10.5061/dryad.gd0m3, version 1.0 (last updated on 2013-08-27), Resource ID: 10.5061/dryad.gd0m3, Data Paper ID: doi: 10.3897/natureconservation.5.5734
Saccharomyces_cerevisiae	fungi	0.00017	N/A	2.57e-10	1.51176e-06	Yiguan Wang, Darren J Obbard, Experimental estimates of germline mutation rate in eukaryotes: a phylogenetic meta-analysis, Evolution Letters, Volume 7, Issue 4, August 2023, Pages 216–226, https://doi.org/10.1093/evlett/qrad027
Saccharomyces_paradoxus	fungi	0.0005	N/A	7.27e-11	1.454e-07	Yiguan Wang, Darren J Obbard, Experimental estimates of germline mutation rate in eukaryotes: a phylogenetic meta-analysis, Evolution Letters, Volume 7, Issue 4, August 2023, Pages 216–226, https://doi.org/10.1093/evlett/qrad027
Saccharomycodes_ludwigii	fungi	0.00034	N/A	7.3e-11	2.14706e-07	Maloney SP (1993) Effects of sulphite on yeasts with special reference to intracellular buffering capacity
Saimiri_boliviensis_boliviensis	mammals	9.19	Calculated from congeneric species in the same bin of log body mass	6.92e-09	7.52992e-10	Pacifici M, Santini L, Di Marco M, Baisero D, Francucci L, Grottolo Marasini G, Visconti P, Rondinini C (2013) Database on generation length of mammals. 5427 data records. Online at http://doi.org/10.5061/dryad.gd0m3, version 1.0 (last updated on 2013-08-27), Resource ID: 10.5061/dryad.gd0m3, Data Paper ID: doi: 10.3897/natureconservation.5.5734
Salmo_salar	fish	3	N/A	4.31e-09	1.43667e-09	Yiguan Wang, Darren J Obbard, Experimental estimates of germline mutation rate in eukaryotes: a phylogenetic meta-analysis, Evolution Letters, Volume 7, Issue 4, August 2023, Pages 216–226, https://doi.org/10.1093/evlett/qrad027
Sarcophilus_harrisii	mammals	4.67	Calculated as the sum between age at female sexual maturity and gestation length	5.94e-09	1.27195e-09	Pacifici M, Santini L, Di Marco M, Baisero D, Francucci L, Grottolo Marasini G, Visconti P, Rondinini C (2013) Database on generation length of mammals. 5427 data records. Online at http://doi.org/10.5061/dryad.gd0m3, version 1.0 (last updated on 2013-08-27), Resource ID: 10.5061/dryad.gd0m3, Data Paper ID: doi: 10.3897/natureconservation.5.5734
Saxicola_maurus	birds	3.3	Average parental age at time of reproduction	6.68e-09	2.02424e-09	Bergeron, L.A., Besenbacher, S., Zheng, J. et al. Evolution of the germline mutation rate across vertebrates. Nature 615, 285–291 (2023). https://doi.org/10.1038/s41586-023-05752-y
Schizophyllum_commune	fungi	0.027	Life cycle	2e-08	7.40741e-07	Tovar-Herrera OE, Martha-Paz AM, Pérez-LLano Y, Aranda E, Tacoronte-Morales JE, Pedroso-Cabrera MT, Arévalo-Niño K, Folch-Mallol JL, Batista-García RA. Schizophyllum commune: An unexploited source for lignocellulose degrading enzymes. Microbiologyopen. 2018 Jun;7(3):e00637. doi: 10.1002/mbo3.637. Epub 2018 May 21. PMID: 29785766; PMCID: PMC6011954.
Schizosaccharomyces_pombe	fungi	0.00034	N/A	1.64e-10	4.82353e-07	Yiguan Wang, Darren J Obbard, Experimental estimates of germline mutation rate in eukaryotes: a phylogenetic meta-analysis, Evolution Letters, Volume 7, Issue 4, August 2023, Pages 216–226, https://doi.org/10.1093/evlett/qrad027
Silene_latifolia	plants	1.5	Direct census of marked plants	7.31e-09	4.87333e-09	Richards, C., Emery, S. & McCauley, D. Genetic and demographic dynamics of small populations of Silene latifolia. Heredity 90, 181–186 (2003). https://doi.org/10.1038/sj.hdy.6800214
Sphaerodactylus_inigoi	reptiles	1.5	N/A	1.36e-08	9.06667e-09	Bergeron, L.A., Besenbacher, S., Zheng, J. et al. Evolution of the germline mutation rate across vertebrates. Nature 615, 285–291 (2023). https://doi.org/10.1038/s41586-023-05752-y
Spirodela_polyrhiza	plants	0.006	Clone-specific doubling time	9.09e-11	1.515e-08	Bog, M., Appenroth, K.-J., Schneider, P., & Sree, K. S. (2022). Intraspecific Diversity in Aquatic Ecosystems: Comparison between Spirodela polyrhiza and Lemna minor in Natural Populations of Duckweed. Plants, 11(7), 968. https://doi.org/10.3390/plants11070968
Sus_scrofa	mammals	7.28	Calculated as the difference between reproductive life span and age at first birth	3.93e-09	5.39835e-10	Pacifici M, Santini L, Di Marco M, Baisero D, Francucci L, Grottolo Marasini G, Visconti P, Rondinini C (2013) Database on generation length of mammals. 5427 data records. Online at http://doi.org/10.5061/dryad.gd0m3, version 1.0 (last updated on 2013-08-27), Resource ID: 10.5061/dryad.gd0m3, Data Paper ID: doi: 10.3897/natureconservation.5.5734
Syngnathus_scovelli	fish	1	N/A	5.61e-09	5.61e-09	Bergeron, L.A., Besenbacher, S., Zheng, J. et al. Evolution of the germline mutation rate across vertebrates. Nature 615, 285–291 (2023). https://doi.org/10.1038/s41586-023-05752-y
Taeniopygia_guttata	birds	2.91	Modelled based on age at first breeding, maximum longevity and annual adult survival	5.84e-09	2.00687e-09	BirdLife International (2024) Generation lengths of the world's birds. Version 2 (November 2020). Available from https://datazone.birdlife.org
Tapirus_indicus	mammals	11	IUCN Red List data	4.8e-09	4.36364e-10	Pacifici M, Santini L, Di Marco M, Baisero D, Francucci L, Grottolo Marasini G, Visconti P, Rondinini C (2013) Database on generation length of mammals. 5427 data records. Online at http://doi.org/10.5061/dryad.gd0m3, version 1.0 (last updated on 2013-08-27), Resource ID: 10.5061/dryad.gd0m3, Data Paper ID: doi: 10.3897/natureconservation.5.5734
Tetrahymena_thermophila	protists	0.00023	N/A	7.61e-12	3.3087e-08	Yiguan Wang, Darren J Obbard, Experimental estimates of germline mutation rate in eukaryotes: a phylogenetic meta-analysis, Evolution Letters, Volume 7, Issue 4, August 2023, Pages 216–226, https://doi.org/10.1093/evlett/qrad027
Thamnophis_sirtalis	reptiles	2	N/A	2.54e-08	1.27e-08	Bergeron, L.A., Besenbacher, S., Zheng, J. et al. Evolution of the germline mutation rate across vertebrates. Nature 615, 285–291 (2023). https://doi.org/10.1038/s41586-023-05752-y
Tupaia_chinensis_belangeri	mammals	3.99	Calculated from congeneric species in the same bin of log body mass	7.5e-09	1.8797e-09	Pacifici M, Santini L, Di Marco M, Baisero D, Francucci L, Grottolo Marasini G, Visconti P, Rondinini C (2013) Database on generation length of mammals. 5427 data records. Online at http://doi.org/10.5061/dryad.gd0m3, version 1.0 (last updated on 2013-08-27), Resource ID: 10.5061/dryad.gd0m3, Data Paper ID: doi: 10.3897/natureconservation.5.5734
Turdus_merula	birds	4.64	Modelled based on age at first breeding, maximum longevity and annual adult survival	6.96e-09	1.5e-09	BirdLife International (2024) Generation lengths of the world's birds. Version 2 (November 2020). Available from https://datazone.birdlife.org
Tursiops_truncatus	mammals	17.61	Calculated as the difference between reproductive life span and age at first birth	8.83e-09	5.0142e-10	Pacifici M, Santini L, Di Marco M, Baisero D, Francucci L, Grottolo Marasini G, Visconti P, Rondinini C (2013) Database on generation length of mammals. 5427 data records. Online at http://doi.org/10.5061/dryad.gd0m3, version 1.0 (last updated on 2013-08-27), Resource ID: 10.5061/dryad.gd0m3, Data Paper ID: doi: 10.3897/natureconservation.5.5734
Ursus_arctos	mammals	16.37	Calculated as the difference between reproductive life span and age at first birth	8.4e-09	5.13134e-10	Pacifici M, Santini L, Di Marco M, Baisero D, Francucci L, Grottolo Marasini G, Visconti P, Rondinini C (2013) Database on generation length of mammals. 5427 data records. Online at http://doi.org/10.5061/dryad.gd0m3, version 1.0 (last updated on 2013-08-27), Resource ID: 10.5061/dryad.gd0m3, Data Paper ID: doi: 10.3897/natureconservation.5.5734
Vicugna_pacos	mammals	3	N/A	9.44e-09	3.14667e-09	Yiguan Wang, Darren J Obbard, Experimental estimates of germline mutation rate in eukaryotes: a phylogenetic meta-analysis, Evolution Letters, Volume 7, Issue 4, August 2023, Pages 216–226, https://doi.org/10.1093/evlett/qrad027
Vulpes_vulpes	mammals	5.77	Calculated as the sum between age at female sexual maturity and gestation length	4.46e-09	7.72964e-10	Pacifici M, Santini L, Di Marco M, Baisero D, Francucci L, Grottolo Marasini G, Visconti P, Rondinini C (2013) Database on generation length of mammals. 5427 data records. Online at http://doi.org/10.5061/dryad.gd0m3, version 1.0 (last updated on 2013-08-27), Resource ID: 10.5061/dryad.gd0m3, Data Paper ID: doi: 10.3897/natureconservation.5.5734
Zea_mays	plants	1	Annual	2.19e-08	2.19e-08	Yiguan Wang, Darren J Obbard, Experimental estimates of germline mutation rate in eukaryotes: a phylogenetic meta-analysis, Evolution Letters, Volume 7, Issue 4, August 2023, Pages 216–226, https://doi.org/10.1093/evlett/qrad027
